# Supplementary material for: Exploring Sulfate as an Alternative Electron Acceptor: A Potential Strategy to Mitigate N2O Emissions in Upland Arable Soils
Source: Glob Chang Biol. 2025 Aug 13;31(8):e70428. doi: 10.1111/gcb.70428 (PMC12344629; doi:10.1111/gcb.70428)
Supplement: Supplementary file 1 — Data S1: gcb70428‐sup‐0001‐supinfo.zip. [file GCB-31-e70428-s001.zip]

Archive with 4 entries (4 files):
- gcb70428-sup-0003-DataS1@Supplementary Data 1. N2OSO4Upland_PRISMA.xlsx
- gcb70428-sup-0005-TableS1-S6-FigureS1-S8@N2OSO4Upland_Supplementary Tables and Figures.docx
- gcb70428-sup-0006-TableS2@Supplementary Data 2. Stable isotope results.xlsx
- gcb70428-sup-0007-TableS2@Supplementary Table 4..xlsx
