# Supplementary material for: Exploring Sulfate as an Alternative Electron Acceptor: A Potential Strategy to Mitigate N2O Emissions in Upland Arable Soils
Source: Glob Chang Biol. 2025 Aug 13;31(8):e70428. doi: 10.1111/gcb.70428 (PMC12344629; doi:10.1111/gcb.70428)
Supplement: Supplementary file 1 — Data S1: gcb70428‐sup‐0001‐supinfo.zip. [file GCB-31-e70428-s001.zip › gcb70428-sup-0003-DataS1@Supplementary Data 1. N2OSO4Upland_PRISMA.xlsx]

## Sheet: Literature Review
Observation No.	Article No.	Article title	Reference	Publication year	Experimental location		Experiment year	Crop type	Replicate	The type of SO42- material	The SO42- application rate	Conventional N application rates	Cumulative N2O emission with conventional			Crop yield with conventional NF			Selected N application rates	Selected Cumulative N2O emission			yield	yield_sd	UNIT	Response ratio		Total Nitrogen	Total carbon	OM		N uptake
			First author		N	E					kg SO42-/ha	kg N/ha	Mean value	S.D.	Unit	Mean value	S.D.	Unit	kg N/ha	Mean value	S.D.	Unit			단위	N2O	yield	g/kg	g/kg	g/kg
1	1	Nitrous oxide concentrations in an Andisol profile and emissions to the atmosphere as influenced by the application of nitrogen fertilizers and manure	Li, X	2002	35°47'	139°54'	2000	Carrot	3	Ammonium sulfate	516	150	536	na	g N/ha	na	na	na	150	219	na	g N/ha	na	na	na	-59.1418	#VALUE!	2.8	38.7	66.7188
2	1										1031	300	722	na	g N/ha	na	na	na	300	316	na	g N/ha	na	na	na	-56.2327	#VALUE!	2.8	38.7	66.7188
3	2	Nitrogen Fertilization Management and Nitrous Oxide Emission in Lettuce Vegetable Fields in Central Vietnam	Hoang Thi Thai Hoa	2018	16°28'2''	107°31'2''	2015	Lettuce	3	Ammonium sulfate	103	30	0.21	na	kg N/ha	11.1		t/ha	30	0.24	na	kg N/ha	10.5		t/ha	14.2857	-5.40541	0.83	15.4	26.5496
4	2												0.3	na	kg N/ha	10.7		t/ha	30	0.24	na	kg N/ha	10.5		t/ha	-20	-1.86916	0.83	15.4	26.5496
5	2				16°36'56''	107°28'14''							0.17	na	kg N/ha	10.1		t/ha	30	0.18	na	kg N/ha	9.6		t/ha	5.88235	-4.9505	0.25	14	24.136
6	2												0.25	na	kg N/ha	10.1		t/ha	30	0.18	na	kg N/ha	9.6		t/ha	-28	-4.9505	0.25	14	24.136
7	2				16°28'2''	107°31'2''					206	60	0.38	na	kg N/ha	13.6		t/ha	60	0.51	na	kg N/ha	13.2		t/ha	34.2105	-2.94118	0.83	15.4	26.5496
8	2												0.59	na	kg N/ha	13.4		t/ha	60	0.51	na	kg N/ha	13.2		t/ha	-13.5593	-1.49254	0.83	15.4	26.5496
9	2				16°36'56''	107°28'14''							0.29	na	kg N/ha	11.5		t/ha	60	0.29	na	kg N/ha	12.5		t/ha	0	8.69565	0.25	14	24.136
10	2												0.45	na	kg N/ha	11		t/ha	60	0.29	na	kg N/ha	12.5		t/ha	-35.5556	13.6364	0.25	14	24.136
11	2				16°28'2''	107°31'2''					310	90	0.64	na	kg N/ha	16.1		t/ha	90	0.89	na	kg N/ha	15.3		t/ha	39.0625	-4.96894	0.83	15.4	26.5496
12	2												1.01	na	kg N/ha	15.5		t/ha	90	0.89	na	kg N/ha	15.3		t/ha	-11.8812	-1.29032	0.83	15.4	26.5496
13	2				16°36'56''	107°28'14''							0.42	na	kg N/ha	12.6		t/ha	90	0.37	na	kg N/ha	13.6		t/ha	-11.9048	7.93651	0.25	14	24.136
14	2												0.72	na	kg N/ha	11.7		t/ha	90	0.37	na	kg N/ha	13.6		t/ha	-48.6111	16.2393	0.25	14	24.136
15	3	N2O and CH4 emission and CH4 consumption in a sugarcane soil after variation in nitrogen and water application	Weier, KL	1999	18.7(S)	146.2	1995	Sugarcane	3	Ammonium sulfate	550	160	1143	na	g N/ha	na	na	na	160	951	na	g N/ha	na	na	na	-16.7979	#VALUE!	1.1	15.1	26.0324
16	4	Nitrous oxide and methane emissions from soil and nitrogen uptake by eucalyptus fertilized with enhanced efficiency fertilizers	Mariana Ibarr	2021	25°23'38''(S)	49°07'34''(W)	2017	Eucalyptus urograndis	3	Ammonium sulfate	121	35.2	1010	na	mg N/m2	na	na	na	35.2	623.3	na	mg N/m2	na	na	na	-38.2871	#VALUE!	2.2	35.25	60.771	(0-30cm)	3.9g/plant
17	5	Nitrous oxide and ammonia emissions from N fertilization of maize crop under no-till in a Cerrado soil	Martins, Marcio R.	2015	12°00'(S)	46°03'(W)	2012	Maize	6	Ammonium sulfate	412.8	120	81	13(standard error)	mg N2O/m2	na	na	na	120	113	14	mg N2O/m2	na	na	na	39.5062	#VALUE!	0.2	5.3	9.1372		56.3%(N recovery rate)
18	6	Simulating denitrification and nitrous oxide emissions from subtropical maize-winter wheat rotations in Southwestern China using NOEv2 model	Gu, Jiangxin	2016	31°16'	105°28'	2005	Maize	3	Ammonium sulfate	516	150	1.71	0.12	kg N/ha	na	na	na	150	1.65	0.09	kg N/ha	na	na	na	-3.50877	#VALUE!	0.8	8.3	14.3092
19	7	Nitrous oxide emissions and forage accumulation in the Brazilian Amazon forage-livestock systems submitted to N input strategies	do Nascimento	2021	11°50'53''(S)	55°38'57''(W)	2016	Marandu palisade grass	3	Ammonium sulfate	138	40	16.3	2.72(standard error)	μg N/m2	1531		kg/ha	40	14.4	2.86	μg N/m2	1547		kg/ha	-11.6564	1.04507	1.75	26.7	46.0308
20	7										275	80	36.5	5.53(standard error)	μg N/m2	1910		kg/ha	80	21.7	4.32	μg N/m2	1738		kg/ha	-40.5479	-9.00524	1.75	26.7	46.0308
21	8	NITROUS OXIDE AND METHANE FLUXES IN SOUTH BRAZILIAN GLEYSOL AS AFFECTED BY NITROGEN FERTILIZERS	Zanatta	2010	30°04'(S)	51°08'(W)	2007	Corn	3	Ammonium sulfate	516	150	0.48	0.21	kg N/ha	na	na	na	150	0.68	0.18	kg N/ha	na	na	na	41.6667	#VALUE!	na	20.65	35.6006	(0-10cm)
22	8												1.54	0.68	kg N/ha	na	na	na	150	0.68	0.18	kg N/ha	na	na	na	-55.8442	#VALUE!	na	20.65	35.6006	(0-10cm)
23	8												3.7	0.68	kg N/ha	na	na	na	150	0.68	0.18	kg N/ha	na	na	na	-81.6216	#VALUE!	na	20.65	35.6006	(0-10cm)
24	9	Impacts of Enhanced-Efficiency Nitrogen Fertilizers on Greenhouse Gas Emissions in a Coastal Plain Soil under Cotton	Dexter B. Watts	2015	32°25'19''	85°53'7''(W)	2009	Cotton	4	Ammonium sulfate	347	101	1617	na	g N/ha	na	na	na	101	2228	na	g N/ha	na	na	na	37.786	#VALUE!	na	na	#VALUE!
25	9												1617	na	g N/ha	na	na	na	101	986.014	na	g N/ha	na	na	na	-39.022	#VALUE!	na	na	#VALUE!
26	9						2010						1313	na	g N/ha	na	na	na	101	1708	na	g N/ha	na	na	na	30.0838	#VALUE!	na	na	#VALUE!
27	9												1313	na	g N/ha	na	na	na	101	1053.99	na	g N/ha	na	na	na	-19.7267	#VALUE!	na	na	#VALUE!
28	9						2011						1946	na	g N/ha	na	na	na	101	1806	na	g N/ha	na	na	na	-7.19424	#VALUE!	na	na	#VALUE!
29	9												1946	na	g N/ha	na	na	na	101	1100.18	na	g N/ha	na	na	na	-43.4646	#VALUE!	na	na	#VALUE!
30	10	Zinc-nitrogen co-fertilization influences N2O emissions and microbial communities in an irrigated maize field	Montoya, Monica	2021	40°25'1.3''	3°29'45.07''(W)	2017	Maize	3	Zinc sulfate	10 kg Zn/ha	120	1.16	na	kg N/ha	na	na	na	120	1.56	na	kg N/ha	na	na	na	34.4828	#VALUE!	1.64	12.007	20.7
31	11	Zinc fertilizers influence greenhouse gas emissions and nitrifying and denitrifying communities in a non-irrigated arable cropland	Montoya, Monica	2018	40°25'1.3''	3°29'45.07''(W)	2017	Winter wheat	3	Zinc sulfate	10 kg Zn/ha		232.3	na	g N/ha	na	na	na		241.1	na	g N/ha	na	na	na	3.7882	#VALUE!	1.64	12.007	20.7
32	11												243.8	na	g N/ha	na	na	na		241	na	g N/ha	na	na	na	-1.14848	#VALUE!	2.64	12.007	20.7
33	12	Monitoring of gaseous nitrogen losses from nitrogen fertilizers in model experiments	Debreczeni, K	1998	46°45'	17°14'	1996	Winter wheat	4	Ammonium sulfate	550.4	160	14.1	na	mg N/dm3	na	na	na	160	26.9	na	mg N/dm3	na	na	na	90.7801	#VALUE!	na	na	#VALUE!
34	13	Effect of mineral nitrogen fertilizer forms on N2O emissions from arable soils in winter wheat production	Lebender, Ulrike	2014	51°46′31″	7°9′46″	2011	Winter wheat	3	Ammonium sulfate	756.8	220	521.003	na	g N/ha	10.2	na	t/ha	220	367.398	na	g N/ha	11.2	na	t/ha	-29.4826	9.80392	1.5	18.2	31.3768
35	13				51°57′5″	7°16′58″	2011						616.87	na	g N/ha	8.7	na	t/ha	220	553.664	na	g N/ha	7.8	na	t/ha	-10.2463	-10.3448	1.6	14.8	25.5152
36	13				52°0′47″	7°35′57″	2012						394.461	na	g N/ha	9	na	t/ha	220	460.993	na	g N/ha	9.1	na	t/ha	16.8664	1.11111	1.8	19	32.756
37	14	Combined impact of reduced N fertilizer and green manure on wheat yield, nitrogen use efficiency and nitrous oxide (N2O) emissions reduction in Jharkhand, eastern India	Raushan Kumar	2024	22°52′	84°54′	2022-2023	Wheat	4	Ammonium sulfate	516	150	36.85	0.35	kg N/ha	4.1	0.03	t/ha	150	33.22	0.33	kg N/ha	3.88	0.05	t/ha	-9.85075	-5.36585	0.92	11.4	19.6536
38	15	Soil acidity amelioration improves N and C cycles in the short term in a system with soybean followed by maize-guinea grass intercropping	De Queiroz Barcelos	2022	22°49′51.6′′(S)	48°25′38.6′′(W)	2016-2017	Soybean-Maize	4	Gypsum	2Mg/ha Gypsum	0	0.691801	na	kg N/ha	na	na	na	0	0.65593	na	kg N/ha	na	na	na	-5.18519	#VALUE!	0.752881	8.59306	14.8144	(0-10cm)
39	16	Influence of gypsum and cover crop on greenhouse gas emissions in soybean cropping systems.	D.B. Watts	2023	32°25′19″	85°53′7″	2012	Soybean-Soybean	4	Gypsum	2200kg/ha	na	318.6	na	g N/ha	na	na	na	na	374		g N/ha	na	na	na	17.3886	#VALUE!	0.32	3.9	6.7236
40	16						2013	Soybean-Soybean				na	343.2	na	g N/ha	na	na	na	na	317.3		g N/ha	na	na	na	-7.54662	#VALUE!	0.32	3.9	6.7236
41	16							Corn-Soybean				na	492.1	na	g N/ha	na	na	na	na	498.7		g N/ha	na	na	na	1.34119	#VALUE!	0.32	3.9	6.7236
42	16						2014	Soybean-Soybean				na	621.1	na	g N/ha	na	na	na	na	527.2		g N/ha	na	na	na	-15.1183	#VALUE!	0.32	3.9	6.7236
43	16							Corn-Soybean				na	509.3	na	g N/ha	na	na	na	na	611.3		g N/ha	na	na	na	20.0275	#VALUE!	0.32	3.9	6.7236
44	16						2015	Soybean-Soybean				na	200.3	na	g N/ha	na	na	na	na	243.9		g N/ha	na	na	na	21.7673	#VALUE!	0.32	3.9	6.7236
45	16							Corn-Soybean				na	301	na	g N/ha	na	na	na	na	344.3		g N/ha	na	na	na	14.3854	#VALUE!	0.32	3.9	6.7236
46	16						2016	Soybean-Soybean				na	316.8	na	g N/ha	na	na	na	na	275.8		g N/ha	na	na	na	-12.9419	#VALUE!	0.32	3.9	6.7236
47	16							Corn-Soybean				na	405.9	na	g N/ha	na	na	na	na	329.1		g N/ha	na	na	na	-18.9209	#VALUE!	0.32	3.9	6.7236
48	16				40°15′34.7″	85°09′19.9″	2012	Soybean-Soybean				na	312.7	na	g N/ha	na	na	na	na	482.1		g N/ha	na	na	na	54.1733	#VALUE!	1.05	12.2	21.0328
49	16						2013	Soybean-Soybean				na	1144.7	na	g N/ha	na	na	na	na	925		g N/ha	na	na	na	-19.1928	#VALUE!	1.05	12.2	21.0328
50	16							Corn-Soybean				na	2782.8	na	g N/ha	na	na	na	na	1905.2		g N/ha	na	na	na	-31.5366	#VALUE!	1.05	12.2	21.0328
51	16						2015	Soybean-Soybean				na	500.4	na	g N/ha	na	na	na	na	581.2		g N/ha	na	na	na	16.1471	#VALUE!	1.05	12.2	21.0328
52	16						2016	Soybean-Soybean				na	1367	na	g N/ha	na	na	na	na	1262		g N/ha	na	na	na	-7.68105	#VALUE!	1.05	12.2	21.0328
53	16				41°13′18.26″	83°45′34.91″	2012	Soybean-Soybean				na	299	na	g N/ha	na	na	na	na	358.7		g N/ha	na	na	na	19.9666	#VALUE!	2.13	19.3	33.2732
54	16						2013	Soybean-Soybean				na	1382.2	na	g N/ha	na	na	na	na	1391.8		g N/ha	na	na	na	0.694545	#VALUE!	2.13	19.3	33.2732
55	16							Corn-Soybean				na	3213.4	na	g N/ha	na	na	na	na	2731.3		g N/ha	na	na	na	-15.0028	#VALUE!	2.13	19.3	33.2732
56	16						2015	Soybean-Soybean				na	428.3	na	g N/ha	na	na	na	na	466.8		g N/ha	na	na	na	8.98903	#VALUE!	2.13	19.3	33.2732
57	16							Corn-Soybean				na	280.2	na	g N/ha	na	na	na	na	215.3		g N/ha	na	na	na	-23.162	#VALUE!	2.13	19.3	33.2732
58	16						2016	Soybean-Soybean				na	711.7	na	g N/ha	na	na	na	na	809.3		g N/ha	na	na	na	13.7136	#VALUE!	2.13	19.3	33.2732
59	16							Corn-Soybean				na	493	na	g N/ha	na	na	na	na	472.4		g N/ha	na	na	na	-4.1785	#VALUE!	2.13	19.3	33.2732
60	17	Effects of the three amendments on NH3 volatilization, N2O emissions, and nitrification at four salinity levels: An indoor experiment.	Panpan Gao	2024	37°55′24″	117°55′56″	2021	Wheat-Maize	3	Gypsum	0.72g/kg Gypsum	200 mg N/kg	12	1.47(standard error)	mg/m2	na	na	na	200 mg N/kg	11	0.48	mg/m2	na	na	na	-8.33333	#VALUE!	1.66	1.79	3.08596
61	17				37°55′44″	117°56′48″		Wheat-Maize	3			200 mg N/kg	19	0.38(standard error)	mg/m2	na	na	na	200 mg N/kg	17	2.16	mg/m2	na	na	na	-10.5263	#VALUE!	0.94	1.08	1.86192
62	18	Nitrous oxide emission from a sandy loam Inceptisol under irrigated wheat in India as influenced by different nitrification inhibitors.	Deepanjan Majumdar	2002	28°40′	77°12′	1998-1999	Wheat	4	Ammonium thiosulphate	27.5 kg S/ha	120	1.43	0.16	kg N/ha	4.05	0.13	t/ha	120	1.19	0.12	kg N/ha	4.21	0.08	t/ha	-16.7832	3.95062	0.48	5	8.62		93.61±13.15 kg/ha
63	19	Sulfur deposition suppressed nitrogen-induced soil N2O emission from a subtropical forestland in southeastern China	Jianling Fan	2017	28°15′	116°55′	2011-2012	Pine	3	Sodium sulfate	45 kg S/ha	0	0.450708	0.03(standard error)	kg N/ha	na	na	na	0	0.379577	0.03	kg N/ha	na	na	na	-15.782	#VALUE!	0.63	5.23	9.01652
64	19												0.389061	0.09(standard error)	kg N/ha	na	na	na	0	0.329786	0.03	kg N/ha	na	na	na	-15.2355	#VALUE!	0.63	5.23	9.01652
65	19											40	0.851411	0.06(standard error)	kg N/ha	na	na	na	40	0.621422	0.02	kg N/ha	na	na	na	-27.0127	#VALUE!	0.63	5.23	9.01652
66	19						2012-2013						1.08021	0.1(standard error)	kg N/ha	na	na	na	40	0.799248	0.13	kg N/ha	na	na	na	-26.0102	#VALUE!	0.63	5.23	9.01652
67	19											80	1.72158	0.24(standard error)	kg N/ha	na	na	na	80	1.06006	0.16	kg N/ha	na	na	na	-38.425	#VALUE!	0.63	5.23	9.01652
68	19												1.8911	0.22(standard error)	kg N/ha	na	na	na	80	1.24026	0.09	kg N/ha	na	na	na	-34.4162	#VALUE!	0.63	5.23	9.01652
69	20	Exploring sulfate as an Alternative Electron Acceptor: A Potential Strategy to Mitigate N2O Emissions in Upland Arable Soils	Hyun Ho Lee	2025	35°30′08″	128°43′15″	2018	Maize	4	Iron sulfate	20kg/ha	186	5.52	0.18	kg/ha	6.81	na	Mg/ha	186	4.55	0.14	kg/ha	6.74	na	Mg/ha	-17.5725	-1.0279	1.05	17.6	30.3424
70	20												4.12	0.27	kg/ha	5.32	na	Mg/ha	186	3.55	0.11	kg/ha	5.53	na	Mg/ha	-13.835	3.94737	1.05	17.6	30.3424
71	20									Manganese sulfate			5.52	0.18	kg/ha	6.81	na	Mg/ha	186	4.99	0.17	kg/ha	7.28	na	Mg/ha	-9.60145	6.90162	1.05	17.6	30.3424
72	20						2019						4.12	0.27	kg/ha	5.32	na	Mg/ha	186	3.75	0.27	kg/ha	4.93	na	Mg/ha	-8.98058	-7.33083	1.05	17.6	30.3424
73	20									Zinc sulfate			5.52	0.18	kg/ha	6.81	na	Mg/ha	186	4.18	0.33	kg/ha	7.19	na	Mg/ha	-24.2754	5.58003	1.05	17.6	30.3424
74	20												4.12	0.27	kg/ha	5.32	na	Mg/ha	186	3.6	0.35	kg/ha	5.53	na	Mg/ha	-12.6214	3.94737	1.05	17.6	30.3424
																										-7.51578
																										28.4335

## Sheet: Search Results
Publication Type	Authors	Book Authors	Book Editors	Book Group Authors	Author Full Names	Book Author Full Names	Group Authors	Article Title	Source Title	Book Series Title	Book Series Subtitle	Language	Document Type	Conference Title	Conference Date	Conference Location	Conference Sponsor	Conference Host	Author Keywords	Keywords Plus	Abstract	Addresses	Affiliations	Reprint Addresses	Email Addresses	Researcher Ids	ORCIDs	Funding Orgs	Funding Name Preferred	Funding Text	Cited References	Cited Reference Count	Times Cited, WoS Core	Times Cited, All Databases	180 Day Usage Count	Since 2013 Usage Count	Publisher	Publisher City	Publisher Address	ISSN	eISSN	ISBN	Journal Abbreviation	Journal ISO Abbreviation	Publication Date	Publication Year	Volume	Issue	Part Number
J	Matsushima, M; Choi, WJ; Inubushi, K				Matsushima, Miwa; Choi, Woo-Jung; Inubushi, Kazuyuki			Nitrification Inhibitor Reduces Nitrous Oxide Production from Different Soil Profiles of an Andosol Soil	COMMUNICATIONS IN SOIL SCIENCE AND PLANT ANALYSIS																	Yashima, Miwa/JZT-1933-2024; INUBUSHI, Kazuyuki/I-8717-2014	Yashima, Miwa/0000-0001-5461-5914; Inubushi, Kazuyuki/0000-0002-2230-0755													0010-3624	1532-2416					2009	40	19-20
J	Ananyeva, ND; Ivashchenko, KV; Stolnikova, EV; Stepanov, AL; Kudeyarov, VN				Ananyeva, N. D.; Ivashchenko, K. V.; Stolnikova, E. V.; Stepanov, A. L.; Kudeyarov, V. N.			Specific features of determination of the net production of nitrous oxide by soils	EURASIAN SOIL SCIENCE																	Stepanov, Andrey/E-4497-2014; Kudeyarov, Valery/I-8960-2017; Ivashchenko, Kristina/M-6569-2016; Ananyeva, Nadezhda/J-5098-2018	Kudeyarov, Valery/0000-0002-0217-2872; Ivashchenko, Kristina/0000-0001-8397-158X; Ananyeva, Nadezhda/0000-0002-0434-6071													1064-2293	1556-195X				JUN	2015	48	6
J	Zhang, LJ; Yin, YC; Sun, YC; Liang, XJ; Graham, DE; Pierce, EM; Loeffler, FE; Gu, BH				Zhang, Lijie; Yin, Yongchao; Sun, Yanchen; Liang, Xujun; Graham, David E.; Pierce, Eric M.; Loeffler, Frank E.; Gu, Baohua			Inhibition of Methylmercury and Methane Formation by Nitrous Oxide in Arctic Tundra Soil Microcosms	ENVIRONMENTAL SCIENCE & TECHNOLOGY																	Liang, Xujun/KYO-8681-2024; Sun, Yanchen/JJC-1234-2023; Graham, David/F-8578-2010; Yin, Yongchao/AAC-5320-2022; Gu, Baohua/B-9511-2012; Pierce, Eric/G-1615-2011	Graham, David/0000-0001-8968-7344; Zhang, Lijie/0000-0001-5550-9603; Sun, Yanchen/0000-0003-1265-2738; Loeffler, Frank/0000-0002-9797-4279; Yin, Yongchao/0000-0001-8191-8013; Gu, Baohua/0000-0002-7299-2956; Pierce, Eric/0000-0002-4951-1931													0013-936X	1520-5851				APR 11	2023	57	14
J	Sánchez-Martín, L; Vallejo, A; Dick, J; Skiba, UM				Sanchez-Martin, Laura; Vallejo, Antonio; Dick, Jan; Skiba, Ute M.			The influence of soluble carbon and fertilizer nitrogen on nitric oxide and nitrous oxide emissions from two contrasting agricultural soils	SOIL BIOLOGY & BIOCHEMISTRY																	Dick, Jan/I-6839-2012; SANCHEZ-MARTIN, LAURA/L-4754-2017; Skiba, Ute/I-6441-2012; VALLEJO, ANTONIO/K-6823-2014	SANCHEZ-MARTIN, LAURA/0000-0002-1759-711X; Skiba, Ute/0000-0001-8659-6092; VALLEJO, ANTONIO/0000-0003-0311-7450													0038-0717					JAN	2008	40	1
J	Thapa, R; Chatterjee, A; Wick, A; Butcher, K				Thapa, Resham; Chatterjee, Amitava; Wick, Abbey; Butcher, Kirsten			Carbon Dioxide and Nitrous Oxide Emissions from Naturally Occurring Sulfate-Based Saline Soils at Different Moisture Contents	PEDOSPHERE																	Butcher, Kirsten/AAU-4881-2020	Thapa, Resham/0000-0002-0059-764X													1002-0160	2210-5107				OCT	2017	27	5
J	Chidthaisong, A; Cha-un, N; Rossopa, B; Buddaboon, C; Kunuthai, C; Sriphirom, P; Towprayoon, S; Tokida, T; Padre, AT; Minamikawa, K				Chidthaisong, Amnat; Cha-un, Nittaya; Rossopa, Benjamas; Buddaboon, Chitnucha; Kunuthai, Choosak; Sriphirom, Patikorn; Towprayoon, Sirintornthep; Tokida, Takeshi; Padre, Agnes T.; Minamikawa, Kazunori			Evaluating the effects of alternate wetting and drying (AWD) on methane and nitrous oxide emissions from a paddy field in Thailand	SOIL SCIENCE AND PLANT NUTRITION																	Sriphirom, Patikorn/KCY-8311-2024; Minamikawa, Kazunori/AAV-1285-2021; Cha-un, Nittaya/KIK-7890-2024; Tokida, Takeshi/F-7203-2010	Minamikawa, Kazunori/0000-0002-4762-8765; Tokida, Takeshi/0000-0001-7245-2952													0038-0768	1747-0765					2018	64	1
J	Luo, JF; van der Weerden, T; Saggar, S; Di, HJ; Podolyan, A; Adhikari, K; Ding, K; Lindsey, S; Luo, DW; Ouyang, L; Rutherford, A				Luo, Jiafa; van der Weerden, Tony; Saggar, Surinder; Di, Hong J.; Podolyan, Andriy; Adhikari, Kamal; Ding, Keren; Lindsey, Stuart; Luo, Dongwen; Ouyang, Lily; Rutherford, Alison			Nitrous oxide emission factors for fertiliser ammonium sulphate, diammonium phosphate, and urea	NEW ZEALAND JOURNAL OF AGRICULTURAL RESEARCH																	Luo, dongwen/MIU-5847-2025; Podolyan, Andriy/I-3530-2019; Di, Hong Jie/G-5583-2010; Podolyan, Andriy/W-6427-2018	Saggar, Surinder/0000-0003-1410-4874; Podolyan, Andriy/0000-0002-5794-8623													0028-8233	1175-8775				2023 NOV 1	2023
J	Yli-Halla, M; Virtanen, S; Regina, K; Österholm, P; Ehnvall, B; Uusi-Kämppä, J				Yli-Halla, Markku; Virtanen, Seija; Regina, Kristiina; Osterholm, Peter; Ehnvall, Betty; Uusi-Kamppa, Jaana			Nitrogen stocks and flows in an acid sulfate soil	ENVIRONMENTAL MONITORING AND ASSESSMENT																	Virtanen, Seija/LTD-1688-2024; Yli-Halla, Markku/B-5567-2015	Ehnvall, Betty/0000-0001-8120-4029; Lang, Kristiina/0000-0001-9080-7956; Yli-Halla, Markku/0000-0002-8062-7019; Uusi-Kamppa, Jaana/0000-0002-3445-7290; Virtanen, Seija/0000-0003-1409-9120; Osterholm, Peter/0000-0001-8741-6671													0167-6369	1573-2959				NOV 6	2020	192	12
J	Hua, X; Guangxi, X; Cai, ZC; Tsuruta, H				Hua, X; Guangxi, X; Cai, ZC; Tsuruta, H			Nitrous oxide emissions from three rice paddy fields in China	NUTRIENT CYCLING IN AGROECOSYSTEMS					International Symposium on Soil-Source and Sink of Greenhouse Gases	SEP 18-21, 1995	CHINESE ACAD SCI, INST SOIL SCI, NANJING, PEOPLES R CHINA	Chinese Acad Sci,China Natl Nat Sci Fdn,China Int Ctr Technol Exchange,Chisso, K K Corp,Finnigan Corp,Bio Rad Labs Inc,Beckman Instruments Inc,USDA NCRS	CHINESE ACAD SCI, INST SOIL SCI								Tsuruta, Haruo/M-7657-2014														1385-1314	1573-0867					1997	49	1-3
J	Ghosh, S; Majumdar, D; Jain, MC				Ghosh, S; Majumdar, D; Jain, MC			Methane and nitrous oxide emissions from an irrigated rice of North India	CHEMOSPHERE																	Majumdar, Deepanjan/L-1137-2016														0045-6535	1879-1298				APR	2003	51	3
J	Watanabe, T				Watanabe, T			Influence of 2-chloro-6 (trichloromethyl) dicyandiamide on nitrous oxide emission conditions	SOIL SCIENCE AND PLANT NUTRITION																															0038-0768	1747-0765				APR	2006	52	2
J	JONES, AM; KNOWLES, R				JONES, AM; KNOWLES, R			SULFIDE ALLEVIATION OF ACETYLENE INHIBITION OF NITROUS-OXIDE REDUCTION BY FLEXIBACTER-CANADENSIS	CANADIAN JOURNAL OF MICROBIOLOGY																															0008-4166					FEB	1992	38	2
J	Khalil, K; Mary, B; Renault, P				Khalil, K; Mary, B; Renault, P			Nitrous oxide production by nitrification and denitrification in soil aggregates as affected by O2 concentration	SOIL BIOLOGY & BIOCHEMISTRY																															0038-0717	1879-3428				APR	2004	36	4
J	Denmead, OT; Macdonald, BCT; Bryant, G; Naylor, T; Wilson, S; Griffith, DWT; Wang, WJ; Salter, B; White, I; Moody, PW				Denmead, O. T.; Macdonald, B. C. T.; Bryant, G.; Naylor, T.; Wilson, S.; Griffith, D. W. T.; Wang, W. J.; Salter, B.; White, I.; Moody, P. W.			Emissions of methane and nitrous oxide from Australian sugarcane soils	AGRICULTURAL AND FOREST METEOROLOGY					Workshop on Eddy Covariance EC Flux Measurements of CH4 and N2O	APR, 2008	Helsinki, FINLAND										Macdonald, Ben/G-1078-2012; Denmead, Owen/A-7087-2009; Wilson, Stephen/O-6151-2018; Wang, Weijin/AAE-9848-2020	Wang, Weijin/0000-0002-5209-9300; Macdonald, Ben/0000-0001-8105-0779													0168-1923	1873-2240				JUN 15	2010	150	6
J	Bronson, KF; Hunsaker, DJ; El-Shikha, DM; Rockholt, SM; Williams, CF; Rasutis, D; Soratana, K; Venterea, RT				Bronson, K. F.; Hunsaker, D. J.; El-Shikha, D. M.; Rockholt, S. M.; Williams, C. F.; Rasutis, D.; Soratana, K.; Venterea, R. T.			Nitrous oxide emissions, N uptake, biomass, and rubber yield in N-fertilized, surface-irrigated guayule	INDUSTRIAL CROPS AND PRODUCTS																	Venterea, Rodney/A-3930-2009	, Clinton/0000-0002-2554-5061; Venterea, Rodney/0000-0002-9003-2318													0926-6690	1872-633X				SEP 1	2021	167
J	Yin, JH; Liu, R; Cao, WC; Zhu, K; Fenton, O; Guo, JH; Chen, Q				Yin, Junhui; Liu, Rui; Cao, Wenchao; Zhu, Kun; Fenton, Owen; Guo, Jingheng; Chen, Qing			Nitrogen and carbon addition changed nitrous oxide emissions from soil aggregates in straw-incorporated soil	JOURNAL OF SOILS AND SEDIMENTS																	Liu, Rui/JPX-6368-2023; Fenton, Owen/D-4377-2009	Chen, Qing/0000-0002-4589-0161; Yin, Junhui/0009-0001-8413-9696													1439-0108	1614-7480				FEB	2022	22	2
J	Simek, M; Virtanen, S; Simojoki, A; Chronáková, A; Elhottová, D; Krigtufek, V; Yli-Halla, M				Simek, Miloslav; Virtanen, Seija; Simojoki, Asko; Chronakova, Alica; Elhottova, Dana; Krigtufek, Vaclav; Yli-Halla, Markku			The microbial communities and potential greenhouse gas production in boreal acid sulphate, non-acid sulphate, and reedy sulphidic soils	SCIENCE OF THE TOTAL ENVIRONMENT																	Simojoki, Asko/Y-8194-2019; Elhottová, Dana/G-1168-2014; Virtanen, Seija/LTD-1688-2024; Yli-Halla, Markku/B-5567-2015; Šimek, Miloslav/G-1532-2014; Krištůfek, Václav/G-3846-2014; Chronakova, Alica/G-1422-2014	Yli-Halla, Markku/0000-0002-8062-7019; Simojoki, Asko/0000-0003-2397-3553; Virtanen, Seija/0000-0003-1409-9120; Chronakova, Alica/0000-0002-3316-6862													0048-9697	1879-1026				JAN 1	2014	466
J	Meng, TZ; Wei, Q; Yang, YJ; Cai, ZC				Meng, Tianzhu; Wei, Qi; Yang, Yanju; Cai, Zucong			The influences of soil sulfate content on the transformations of nitrate and sulfate during the reductive soil disinfestation (RSD) process	SCIENCE OF THE TOTAL ENVIRONMENT																	Wei, Qi/JJF-3393-2023														0048-9697	1879-1026				APR 20	2022	818
J	Peng, Q; Qi, YC; Dong, YS; Xiao, SS; He, YT				Peng, Qin; Qi, Yuchun; Dong, Yunshe; Xiao, Shengsheng; He, Yating			Soil nitrous oxide emissions from a typical semiarid temperate steppe in inner Mongolia: effects of mineral nitrogen fertilizer levels and forms	PLANT AND SOIL																															0032-079X	1573-5036				MAY	2011	342	1-2
J	Paredes, DD; Alves, BJR; dos Santos, MA; Bolonhezi, D; Sant'Anna, SAC; Urquiaga, S; Lima, MA; Boddey, RM				Paredes, Debora da S.; Alves, Bruno J. R.; dos Santos, Marco A.; Bolonhezi, Denizart; Sant'Anna, Selenobaldo A. C.; Urquiaga, Segundo; Lima, Magda A.; Boddey, Robert M.			Nitrous Oxide and Methane Fluxes Following Ammonium Sulfate and Vinasse Application on Sugar Cane Soil	ENVIRONMENTAL SCIENCE & TECHNOLOGY																	Santos, Marco/C-7220-2015; Alves, Bruno/B-8349-2018; Anna, Selenobaldo/G-9506-2019; Lima, Magda/N-7782-2017	Lima, Magda/0000-0001-8104-386X; Boddey, Robert/0000-0003-3648-9859; dos Santos, Marco Aurelio/0000-0002-2422-3765													0013-936X	1520-5851				SEP 15	2015	49	18
J	Easton, ZM; Rogers, M; Davis, M; Wade, J; Eick, M; Bock, E				Easton, Zachary M.; Rogers, Mark; Davis, Martin; Wade, James; Eick, Mathew; Bock, Emily			Mitigation of sulfate reduction and nitrous oxide emission in denitrifying environments with amorphous iron oxide and biochar	ECOLOGICAL ENGINEERING																		Bock, Emily/0000-0002-6412-8586; Davis, James/0000-0001-5620-1280													0925-8574	1872-6992				SEP	2015	82
J	Mkhabela, MS; Gordon, R; Burton, D; Madani, A; Hart, W				Mkhabela, M. S.; Gordon, R.; Burton, D.; Madani, A.; Hart, W.			Nitrous oxide emissions and soil mineral nitrogen status following application of hog slurry and inorganic fertilisers to acidic soils under forage grass	CANADIAN JOURNAL OF SOIL SCIENCE																	Burton, David/A-7495-2008														0008-4271	1918-1841				APR	2008	88	2
J	Li, YW; Xu, JZ; Liu, SM; Qi, ZM; Wang, HY; Wei, Q; Gu, Z; Liu, XY; Hameed, F				Li, Yawei; Xu, Junzeng; Liu, Shimeng; Qi, Zhiming; Wang, Haiyu; Wei, Qi; Gu, Zhe; Liu, Xiaoyin; Hameed, Fazli			Salinity-induced concomitant increases in soil ammonia volatilization and nitrous oxide emission	GEODERMA																	Haiyu, Wang/LSI-8716-2024; Wei, Qi/JJF-3393-2023; Gu, Zhe/AGY-9876-2022; Hameed, Fazli/AAT-7400-2021; Liu, Xiaoyin/L-7568-2019; , xujunzeng/AGY-0464-2022	Liu, Shimeng/0000-0001-8838-5352; Li, Yawei/0000-0003-4820-8030; Hameed, Fazli/0000-0002-9706-817X													0016-7061	1872-6259				MAR 1	2020	361
J	Giweta, M; Dyck, M; Malhi, SS; Puurveen, D; Quideau, SA				Giweta, Mekonnen; Dyck, Miles; Malhi, Sukhdev S.; Puurveen, Dick; Quideau, S. A.			Soil nitrous oxide emissions most sensitive to fertilization history during a laboratory incubation	CANADIAN JOURNAL OF SOIL SCIENCE																	Quideau, Sylvie/C-9646-2015														0008-4271	1918-1841				DEC	2020	100	4
J	Nishimura, S; Sugito, T; Nagatake, A; Oka, N				Nishimura, Seiichi; Sugito, Tomoko; Nagatake, Arata; Oka, Norikuni			Nitrous oxide emission reduced by coated nitrate fertilizer in a cool-temperate region	NUTRIENT CYCLING IN AGROECOSYSTEMS																															1385-1314	1573-0867				MAR	2021	119	2
J	YEOMANS, JC; BEAUCHAMP, EG				YEOMANS, JC; BEAUCHAMP, EG			SULFUR IN ACETYLENE INHIBITION OF NITROUS-OXIDE REDUCTION BY SOIL-MICROORGANISMS	SOIL SCIENCE SOCIETY OF AMERICA JOURNAL																															0361-5995	1435-0661					1982	46	1
J	Castellano-Hinojosa, A; Correa-Galeote, D; González-López, J; Bedmar, EJ				Castellano-Hinojosa, Antonio; Correa-Galeote, David; Gonzalez-Lopez, Jesus; Bedmar, Eulogio J.			Effect of nitrogen fertilisers on nitrous oxide emission, nitrifier and denitrifier abundance and bacterial diversity in closed ecological systems	APPLIED SOIL ECOLOGY																	Correa-Galeote, David/I-8336-2017; Castellano-Hinojosa, Antonio/P-1988-2014	Correa-Galeote, David/0000-0002-9776-8424; Castellano-Hinojosa, Antonio/0000-0002-5785-7625													0929-1393	1873-0272				JAN	2020	145
J	Ro, S; Seanjan, P; Tulaphitak, T; Inubushi, K				Ro, Sophoanrith; Seanjan, Patcharee; Tulaphitak, Thepparit; Inubushi, Kazuyuki			Sulfate content influencing methane production and emission from incubated soil and rice-planted soil in Northeast Thailand	SOIL SCIENCE AND PLANT NUTRITION																	INUBUSHI, Kazuyuki/I-8717-2014	ro, sophoanrith/0000-0002-4489-7345; Inubushi, Kazuyuki/0000-0002-2230-0755													0038-0768	1747-0765				DEC	2011	57	6
J	Zhao, YC; Xie, B; Gao, J; Xiao, MM; Zhao, GY				Zhao, Yuchao; Xie, Biao; Gao, Jian; Xiao, Minmin; Zhao, Guangyong			Balancing the dietary ratio of nitrogen to sulfur by adding inorganic sulfur improves nitrogen retention and consequently decreases urine nitrous oxide emissions in steers	ANIMAL FEED SCIENCE AND TECHNOLOGY																	Zhao, Yuchao/HNQ-2394-2023	Zhao, Yuchao/0000-0001-7489-2134													0377-8401	1873-2216				APR	2021	274
J	Beauchamp, EG; Bergstrom, DW; Burton, DL				Beauchamp, EG; Bergstrom, DW; Burton, DL			Denitrification and nitrous oxide production in soil fallowed or under alfalfa or grass	COMMUNICATIONS IN SOIL SCIENCE AND PLANT ANALYSIS																	Burton, David/A-7495-2008														0010-3624						1996	27	1-2
J	Köster, JR; Cárdenas, L; Senbayram, M; Bol, R; Well, R; Butler, M; Mühling, KH; Dittert, K				Koester, Jan Reent; Cardenas, Laura; Senbayram, Mehmet; Bol, Roland; Well, Reinhard; Butler, Mark; Muehling, Karl Hermann; Dittert, Klaus			Rapid shift from denitrification to nitrification in soil after biogas residue application as indicated by nitrous oxide isotopomers	SOIL BIOLOGY & BIOCHEMISTRY																	Cardenas, Laura/HHC-2953-2022; senbayram, mehmet/AAC-4231-2021; Dittert, Klaus/AAA-8824-2019; Bol, Roland/H-9324-2013; Well, Reinhard/U-4658-2018; Muhling, Prof. Dr. Karl H./L-6443-2014	Dittert, Klaus/0000-0003-4062-067X; Muhling, Prof. Dr. Karl H./0000-0002-9922-6581; Senbayram, Mehmet/0000-0002-5567-6580													0038-0717	1879-3428				AUG	2011	43	8
J	Deppe, M; Well, R; Kücke, M; Fuss, R; Giesemann, A; Flessa, H				Deppe, Marianna; Well, Reinhard; Kuecke, Martin; Fuss, Roland; Giesemann, Anette; Flessa, Heinz			Impact of CULTAN fertilization with ammonium sulfate on field emissions of nitrous oxide	AGRICULTURE ECOSYSTEMS & ENVIRONMENT																	Flessa, Heinz/N-8427-2013; Well, Reinhard/U-4658-2018; Fuss, Roland/F-3866-2011	Kuecke, Martin/0000-0001-6463-422X; Fuss, Roland/0000-0002-0274-0809													0167-8809	1873-2305				MAR 1	2016	219
J	Tenuta, M; Beauchamp, EG				Tenuta, M; Beauchamp, EG			Nitrous oxide production from granular nitrogen fertilizers applied to a silt loam	CANADIAN JOURNAL OF SOIL SCIENCE																															0008-4271					NOV	2003	83	5
J	McTaggart, IP; Tsuruta, H				McTaggart, IP; Tsuruta, H			The influence of controlled release fertilisers and the form of applied fertiliser nitrogen on nitrous oxide emissions from an andosol	NUTRIENT CYCLING IN AGROECOSYSTEMS																	Tsuruta, Haruo/M-7657-2014														1385-1314	1573-0867				SEP	2003	67	1
J	Wang, HT; Oertelt, L; Dittert, K				Wang, Haitao; Oertelt, Lukas; Dittert, Klaus			The addition of magnesium sulfate and borax to urea reduced soil NH3 emissions but increased N2O emissions from soil with grass	SCIENCE OF THE TOTAL ENVIRONMENT																	Dittert, Klaus/AAA-8824-2019; Wang, Haitao/B-3586-2019	Dittert, Klaus/0000-0003-4062-067X													0048-9697	1879-1026				JAN 10	2022	803
J	Smith, KA; Dobbie, KE; Thorman, R; Watson, CJ; Chadwick, DR; Yamulki, S; Ball, BC				Smith, Keith A.; Dobbie, Karen E.; Thorman, Rachel; Watson, Catherine J.; Chadwick, David R.; Yamulki, Sirwan; Ball, Bruce C.			The effect of N fertilizer forms on nitrous oxide emissions from UK arable land and grassland	NUTRIENT CYCLING IN AGROECOSYSTEMS																	Watson, Catherine/JAD-1936-2023; Thorman, Rachel/KBQ-5776-2024	Thorman, Rachel/0000-0001-7175-2005													1385-1314	1573-0867				JUN	2012	93	2
J	MOSIER, AR; GUENZI, WD; SCHWEIZER, EE				MOSIER, AR; GUENZI, WD; SCHWEIZER, EE			SOIL LOSSES OF DINITROGEN AND NITROUS-OXIDE FROM IRRIGATED CROPS IN NORTHEASTERN COLORADO	SOIL SCIENCE SOCIETY OF AMERICA JOURNAL																															0361-5995	1435-0661				MAR-APR	1986	50	2
J	Mäkelä, M; Kabir, KMJ; Kanerva, S; Yli-Halla, M; Simojoki, A				Makela, Minna; Kabir, Kazi Md Jahangir; Kanerva, Sanna; Yli-Halla, Markku; Simojoki, Asko			Factors limiting microbial N2O and CO2 production in a cultivated peatland overlying an acid sulphate subsoil derived from black schist	GEODERMA																	Yli-Halla, Markku/B-5567-2015; Mäkelä, Minna/AAQ-5517-2021; Kabir, Kazi Meharajul/L-4193-2017; Simojoki, Asko/Y-8194-2019	Kanerva, Sanna Mari/0000-0002-2307-4892; Yli-Halla, Markku/0000-0002-8062-7019; Simojoki, Asko/0000-0003-2397-3553; Makela, Minna/0000-0001-8238-7007													0016-7061	1872-6259				JAN 1	2022	405
J	Mansfeldt, T				Mansfeldt, T			Redox potential of bulk soil and soil solution concentration of nitrate, manganese, iron, and sulfate in two Gleysols	JOURNAL OF PLANT NUTRITION AND SOIL SCIENCE																	Mansfeldt, Tim/I-8337-2017	Dr. Mansfeldt, Tim/0000-0002-7557-6827													1436-8730	1522-2624				FEB	2004	167	1
J	Wang, XM; Hu, MJ; Ren, HC; Li, JB; Tong, C; Musenze, RS				Wang, Xuming; Hu, Minjie; Ren, Hongchang; Li, Jiabing; Tong, Chuan; Musenze, Ronald S.			Seasonal variations of nitrous oxide fluxes and soil denitrification rates in subtropical freshwater and brackish tidal marshes of the Min River estuary	SCIENCE OF THE TOTAL ENVIRONMENT																	Hu, Minjie/AAP-4915-2020	Musenze, Ronald/0000-0002-9919-8138; Wang, Xuming/0000-0001-5291-9332													0048-9697	1879-1026				MAR	2018	616
J	Galdos, MV; Soares, JR; Loureno, KS; Harris, P; Zeri, M; Cunha-Zeri, G; Vargas, VP; Degaspari, IAM; Cantarella, H				Galdos, M. V.; Soares, J. R.; Lourenco, K. S.; Harris, P.; Zeri, M.; Cunha-Zeri, G.; Vargas, V. P.; Degaspari, I. A. M.; Cantarella, H.			Multi-experiment assessment of soil nitrous oxide emissions in sugarcane	NUTRIENT CYCLING IN AGROECOSYSTEMS																	Degaspari, Iracema/R-9708-2019; Soares, Johnny/AAE-9637-2021; Cunha-Zeri, Gisleine/V-3303-2017; Harris, Paul/AAG-9259-2020; Cantarella, Heitor/B-1699-2018; Valadares Galdos, Marcelo/C-3137-2012	Valadares Galdos, Marcelo/0000-0002-6080-0726; Silva Lourenco, Kesia/0000-0003-2288-7960; Degaspari, Iracema/0000-0003-2302-8164; Cunha-Zeri, Gisleine/0000-0001-9842-6891; Harris, Paul/0000-0003-0259-4079													1385-1314	1573-0867				DEC	2023	127	3
J	Velthof, GL; Oenema, O; Postma, R; VanBeusichem, ML				Velthof, GL; Oenema, O; Postma, R; VanBeusichem, ML			Effects of type and amount of applied nitrogen fertilizer on nitrous oxide fluxes from intensively managed grassland	NUTRIENT CYCLING IN AGROECOSYSTEMS																	Oenema, Oene/ABI-5456-2022	Velthof, Gerard/0000-0003-0838-5622													1385-1314	1573-0867					1996	46	3
J	Wang, Q; Hu, HW; Shen, JP; Du, S; Zhang, LM; He, JZ; Han, LL				Wang, Qing; Hu, Hang-Wei; Shen, Ju-Pei; Du, Shuai; Zhang, Li-Mei; He, Ji-Zheng; Han, Li-Li			Effects of the nitrification inhibitor dicyandiamide (DCD) on N2Oemissions and the abundance of nitrifiers and denitrifiers in two contrasting agricultural soils	JOURNAL OF SOILS AND SEDIMENTS																	Shen, Jupei/HNP-7269-2023; Hu, Hang-Wei/N-1581-2017; Zhang, Limei/N-2670-2017; He, Ji-Zheng/A-4488-2009	Zhang, Limei/0000-0002-7383-8475; He, Ji-Zheng/0000-0002-9169-8058; Shen, Jupei/0000-0003-3383-1321													1439-0108	1614-7480				JUN	2017	17	6
J	Wu, D; Cárdenas, LM; Calvet, S; Brüggemann, N; Loick, N; Liu, SR; Bol, R				Wu, Di; Cardenas, Laura M.; Calvet, Salvador; Brueggemann, Nicolas; Loick, Nadine; Liu, Shurong; Bol, Roland			The effect of nitrification inhibitor on N2O, NO and N2 emissions under different soil moisture levels in a permanent grassland soil	SOIL BIOLOGY & BIOCHEMISTRY																	WU, Di/AAG-4235-2019; Loick, Nadine/M-4313-2019; Cardenas, Laura/HHC-2953-2022; Liu, Shurong/AAE-7066-2019; Bol, Roland/H-9324-2013; Calvet, Salvador/K-5159-2014; Bruggemann, Nicolas/C-4263-2014	Loick, Nadine/0000-0001-5316-5552; Calvet, Salvador/0000-0001-6639-9892; Bruggemann, Nicolas/0000-0003-3851-2418													0038-0717	1879-3428				OCT	2017	113
J	Zhao, BW; Nan, XJ; Xu, H; Zhang, T; Ma, FF				Zhao, Baowei; Nan, Xujun; Xu, Huan; Zhang, Tao; Ma, Fengfeng			Sulfate sorption on rape (Brassica campestris L.) straw biochar, loess soil and a biochar-soil mixture	JOURNAL OF ENVIRONMENTAL MANAGEMENT																															0301-4797	1095-8630				OCT 1	2017	201
J	Augustenborg, CA; Hepp, S; Kammann, C; Hagan, D; Schmidt, O; Müller, C				Augustenborg, Cara A.; Hepp, Simone; Kammann, Claudia; Hagan, David; Schmidt, Olaf; Mueller, Christoph			Biochar and Earthworm Effects on Soil Nitrous Oxide and Carbon Dioxide Emissions	JOURNAL OF ENVIRONMENTAL QUALITY																	Müller, Christoph/F-9521-2010; Kammann, Claudia/B-1533-2013; Schmidt, Olaf/A-9670-2008	Schmidt, Olaf/0000-0003-0098-7960; Augustenborg, Cara/0000-0002-7643-9170													0047-2425	1537-2537				JUL	2012	41	4
J	Ottaiano, L; Di Mola, I; Di Tommasi, P; Mori, M; Magliulo, V; Vitale, L				Ottaiano, Lucia; Di Mola, Ida; Di Tommasi, Paul; Mori, Mauro; Magliulo, Vincenzo; Vitale, Luca			Effects of Irrigation on N2O Emissions in a Maize Crop Grown on Different Soil Types in Two Contrasting Seasons	AGRICULTURE-BASEL																	Vitale, Luca/J-3132-2015	vitale, luca/0000-0002-7637-264X; Di Mola, Ida/0000-0001-7259-5953; OTTAIANO, Lucia/0000-0002-1596-203X; Di Tommasi, Paul/0000-0003-1391-3231														2077-0472				DEC	2020	10	12
J	Fan, JL; Xu, YH; Chen, ZM; Xiao, J; Liu, DY; Luo, JF; Bolan, N; Ding, WX				Fan, Jianling; Xu, Yehong; Chen, Zengming; Xiao, Jiao; Liu, Deyan; Luo, Jiafa; Bolan, Nanthi; Ding, Weixin			Sulfur deposition suppressed nitrogen-induced soil N2O emission from a subtropical forestland in southeastern China	AGRICULTURAL AND FOREST METEOROLOGY																	Deyan, Liu/AAZ-2671-2020; Fan, Jianling/AAQ-2614-2021; Bolan, Nanthi/E-8535-2011; Chen, Zengming/M-4618-2017	Luo, Jiafa/0000-0001-6198-6887; Bolan, Nanthi/0000-0003-2056-1692; Chen, Zengming/0000-0001-5017-4939; Fan, Jianling/0000-0003-3048-2621; Xu, Yehong/0000-0002-7633-7115													0168-1923	1873-2240				FEB 15	2017	233
J	Carneiro, J; Cardenas, LM; Hatch, DJ; Trindade, H; Scholefield, D; Clegg, CD; Hobbs, P				Carneiro, J.; Cardenas, L. M.; Hatch, D. J.; Trindade, H.; Scholefield, D.; Clegg, C. D.; Hobbs, P.			Effect of the nitrification inhibitor dicyandiamide on microbial communities and N2O from an arable soil fertilized with ammonium sulphate	ENVIRONMENTAL CHEMISTRY LETTERS																	Cardenas, Laura/HHC-2953-2022; Trindade, Henrique/A-5693-2013	Carneiro, Joao/0000-0002-9998-7815; Trindade, Henrique/0000-0001-8208-6204													1610-3653	1610-3661				SEP	2010	8	3
J	Senbayram, M; Chen, RR; Mühling, KH; Dittert, K				Senbayram, Mehmet; Chen, Ruirui; Muehling, Karl H.; Dittert, Klaus			Contribution of nitrification and denitrification to nitrous oxide emissions from soils after application of biogas waste and other fertilizers	RAPID COMMUNICATIONS IN MASS SPECTROMETRY					2nd Joint European Stable Isotope User Meeting (JESIUM)	AUG 31-SEP 05, 2008	Presquile de Giens, FRANCE										Dittert, Klaus/AAA-8824-2019; senbayram, mehmet/AAC-4231-2021; chen, ruirui/KVA-8431-2024; Muhling, Prof. Dr. Karl H./L-6443-2014	Dittert, Klaus/0000-0003-4062-067X; Senbayram, Mehmet/0000-0002-5567-6580; Muhling, Prof. Dr. Karl H./0000-0002-9922-6581													0951-4198	1097-0231				AUG	2009	23	16
J	Saha, G; Kar, B; Karmakar, S				Saha, G.; Kar, B.; Karmakar, S.			Methane and nitrous oxide emission from Kharif rice field as influenced by nutrients and moisture regimes in new alluvial agroclimatic region of West Bengal	CURRENT SCIENCE																															0011-3891					MAR 10	2017	112	5
J	SHOJI, S; KANNO, H				SHOJI, S; KANNO, H			USE OF POLYOELFIN-COATED FERTILIZERS FOR INCREASING FERTILIZER EFFICIENCY AND REDUCING NITRATE LEACHING AND NITROUS-OXIDE EMISSIONS	FERTILIZER RESEARCH																															0167-1731						1994	39	2
J	Menéndez, S; Barrena, I; Setien, I; González-Murua, C; Estavillo, JM				Menendez, Sergio; Barrena, Iskander; Setien, Igor; Gonzalez-Murua, Carmen; Maria Estavillo, Jose			Efficiency of nitrification inhibitor DMPP to reduce nitrous oxide emissions under different temperature and moisture conditions	SOIL BIOLOGY & BIOCHEMISTRY																	ESTAVILLO, José-María/P-5711-2019; Menendez, Sergio/J-9373-2014; Gonzalez-Murua, Carmen/J-2968-2012	Menendez, Sergio/0000-0002-2245-9088; ESTAVILLO, Jose-Maria/0000-0002-3986-8005; Bastias, Elizabeth/0009-0006-0675-1181; Gonzalez-Murua, Carmen/0000-0003-0310-5804													0038-0717	1879-3428				OCT	2012	53
J	Ramazanoglu, E; Almarie, V; Suzer, MH; Shan, J; Wei, ZJ; Cullu, MA; Bol, R; Senbayram, M				Ramazanoglu, Emrah; Almarie, Vasan; Suzer, Mehmet Hadi; Shan, Jun; Wei, Zhijun; Cullu, Mehmet Ali; Bol, Roland; Senbayram, Mehmet			Interactive effects of soil salinity and nitrogen fertilizer types on nitrous oxide and ammonia fluxes	GEODERMA REGIONAL																	Suzer, Mehmet/A-6747-2018; Ramazanoglu, Emrah/ABS-5315-2022; Çullu, MEHMET/ABG-5807-2020; senbayram, mehmet/AAC-4231-2021; Shan, Jun/G-2949-2011; Bol, Roland/H-9324-2013	SUZER, MEHMET HADI/0000-0002-0083-8757; Wei, Zhijun/0000-0003-4991-5909													2352-0094					SEP	2024	38
J	FRENEY, JR; DENMEAD, OT; WATANABE, I; CRASWELL, ET				FRENEY, JR; DENMEAD, OT; WATANABE, I; CRASWELL, ET			AMMONIA AND NITROUS-OXIDE LOSSES FOLLOWING APPLICATIONS OF AMMONIUM-SULFATE TO FLOODED RICE	AUSTRALIAN JOURNAL OF AGRICULTURAL RESEARCH																	Freney, John/E-9462-2011; Denmead, Owen/A-7087-2009														0004-9409	1836-5795					1981	32	1
J	Rahman, N; Forrestal, PJ				Rahman, Niharika; Forrestal, Patrick J.			Ammonium Fertilizer Reduces Nitrous Oxide Emission Compared to Nitrate Fertilizer While Yielding Equally in a Temperate Grassland	AGRICULTURE-BASEL																	Rahman, Niharika/AGU-7173-2022	Forresal, Patrick/0000-0003-1023-1948; Rahman, Niharika/0000-0001-6029-7369														2077-0472				NOV	2021	11	11
J	Taghizadeh-Toosi, A; Clough, T; Petersen, SO; Elsgaard, L				Taghizadeh-Toosi, Arezoo; Clough, Tim; Petersen, Soren O.; Elsgaard, Lars			Nitrous Oxide Dynamics in Agricultural Peat Soil in Response to Availability of Nitrate, Nitrite, and Iron Sulfides	GEOMICROBIOLOGY JOURNAL																	Taghizadeh-Toosi, Arezoo/C-2858-2016; Elsgaard, Lars/A-7698-2013; Clough, Tim/Q-4982-2018	Elsgaard, Lars/0000-0003-0058-7609; Clough, Tim/0000-0002-5978-5274; Taghizadeh-Toosi, Arezoo/0000-0002-5166-0741													0149-0451	1521-0529				JAN 2	2020	37	1
J	Sulaeman, Y; Maftuah, E; Noor, M; Hairani, A; Nurzakiah, S; Mukhlis, M; Anwar, K; Fahmi, A; Saleh, M; Khairullah, I; Rumanti, IA; Alwi, M; Noor, A; Ningsih, RD				Sulaeman, Yiyi; Maftuah, Eni; Noor, Muhammad; Hairani, Anna; Nurzakiah, Siti; Mukhlis, Mukhlis; Anwar, Khairil; Fahmi, Arifin; Saleh, Muhammad; Khairullah, Izhar; Rumanti, Indrastuti Apri; Alwi, Muhammad; Noor, Aidi; Ningsih, Rina Dirgahayu			Coastal Acid-Sulfate Soils of Kalimantan, Indonesia, for Food Security: Characteristics, Management, and Future Directions	RESOURCES-BASEL																	Noor, Muhammad/C-7453-2009; Rumanti, Indrastuti/LFV-0179-2024; SULAEMAN, YIYI/H-1409-2011	Rumanti, Indrastuti/0000-0001-7908-5358; SULAEMAN, YIYI/0000-0001-5792-2629														2079-9276				MAR	2024	13	3
J	Clayton, H; McTaggart, IP; Parker, J; Swan, L; Smith, KA				Clayton, H; McTaggart, IP; Parker, J; Swan, L; Smith, KA			Nitrous oxide emissions from fertilised grassland: A 2-year study of the effects of N fertiliser form and environmental conditions	BIOLOGY AND FERTILITY OF SOILS																															0178-2762					SEP	1997	25	3
J	Mazzetto, AM; Styles, D; Gibbons, J; Arndt, C; Misselbrook, T; Chadwick, D				Mazzetto, Andre M.; Styles, David; Gibbons, James; Arndt, Claudia; Misselbrook, T.; Chadwick, Dave			Region-specific emission factors for Brazil increase the estimate of nitrous oxide emissions from nitrogen fertiliser application by 21%	ATMOSPHERIC ENVIRONMENT																	Misselbrook, Tom/N-2385-2014; Chadwick, David/KBQ-6266-2024; Arndt, Claudia/F-1648-2019; Mazzetto, André/E-6841-2015	Mazzetto, Andre/0000-0002-1501-0303; Arndt, Claudia/0000-0002-6276-1097; Styles, David/0000-0003-4185-4478													1352-2310	1873-2844				JUN 1	2020	230
J	Pereira, J; Coutinho, J; Fangueiro, D; Trindade, H				Pereira, Jose; Coutinho, Joao; Fangueiro, David; Trindade, Henrique			Nitric oxide and nitrous oxide emissions from cattle-slurry and mineral fertiliser treated with nitrification inhibitor to an agricultural soil: A laboratory approach	SPANISH JOURNAL OF AGRICULTURAL RESEARCH																	Fangueiro, David/C-3876-2009; Pereira, José/E-4375-2012; Trindade, Henrique/A-5693-2013; coutinho, joao/I-6236-2015	Fangueiro, David/0000-0002-6101-9210; Trindade, Henrique/0000-0001-8208-6204; coutinho, joao/0000-0002-6303-9549													1695-971X					DEC	2015	13	4
J	Ratering, S; Conrad, R				Ratering, S; Conrad, R			Effects of short-term drainage and aeration on the production of methane in submerged rice soil	GLOBAL CHANGE BIOLOGY																	Ratering, Stefan/N-9437-2013	Ratering, Stefan/0000-0001-7572-6306													1354-1013	1365-2486				APR	1998	4	4
J	Li, X; Inubushi, K; Sakamoto, K				Li, X; Inubushi, K; Sakamoto, K			Nitrous oxide concentrations in an Andisol profile and emissions to the atmosphere as influenced by the application of nitrogen fertilizers and manure	BIOLOGY AND FERTILITY OF SOILS																	Sakamoto, Kazunori/R-8728-2019; INUBUSHI, Kazuyuki/I-8717-2014	Inubushi, Kazuyuki/0000-0002-2230-0755													0178-2762					APR	2002	35	2
J	Vano, I; Matsushima, M; Tang, C; Inubushi, K				Vano, Imre; Matsushima, Miwa; Tang, Changyuan; Inubushi, Kazuyuki			Effects of peat moss and sawdust compost applications on N2O emission and N leaching in blueberry cultivating soils	SOIL SCIENCE AND PLANT NUTRITION																	INUBUSHI, Kazuyuki/I-8717-2014; Yashima, Miwa/JZT-1933-2024	Yashima, Miwa/0000-0001-5461-5914; Inubushi, Kazuyuki/0000-0002-2230-0755													0038-0768	1747-0765				APR	2011	57	2
J	Cai, ZC; Xing, GX; Yan, XY; Xu, H; Tsuruta, H; Yagi, K; Minami, K				Cai, ZC; Xing, GX; Yan, XY; Xu, H; Tsuruta, H; Yagi, K; Minami, K			Methane and nitrous oxide emissions from rice paddy fields as affected by nitrogen fertilisers and water management	PLANT AND SOIL																	Tsuruta, Haruo/M-7657-2014; yan, xiao yuan/M-9840-2016	yan, xiao yuan/0000-0001-8645-4836													0032-079X					SEP	1997	196	1
J	WagnerRiddle, C; Thurtell, GW; King, KM; Kidd, GE; Beauchamp, EG				WagnerRiddle, C; Thurtell, GW; King, KM; Kidd, GE; Beauchamp, EG			Nitrous oxide and carbon dioxide fluxes from a bare soil using a micrometeorological approach	JOURNAL OF ENVIRONMENTAL QUALITY																	Wagner-Riddle, Claudia/F-9728-2015	Wagner-Riddle, Claudia/0000-0002-4802-6088													0047-2425	1537-2537				JUL-AUG	1996	25	4
J	Kirkby, R; Friedl, J; De Rosa, D; Clough, TJ; Rowlings, DW; Grace, PR				Kirkby, Robert; Friedl, Johannes; De Rosa, Daniele; Clough, Timothy J.; Rowlings, David W.; Grace, Peter R.			Hybrid pathways of denitrification drive N2O but not N2 emissions from an acid-sulphate sugarcane soil	BIOLOGY AND FERTILITY OF SOILS																	De Rosa, Daniele/ABI-4308-2020; Grace, Peter/F-3743-2012; Friedl, Johannes/AAR-9660-2020; Clough, Tim/Q-4982-2018; Rowlings, David/J-1106-2012	De Rosa, Daniele/0000-0002-0441-7722; Friedl, Johannes/0000-0003-0468-916X; Clough, Tim/0000-0002-5978-5274; Grace, Peter/0000-0003-4136-4129; Rowlings, David/0000-0002-1618-9309													0178-2762	1432-0789				APR	2025	61	3
J	SMITH, CJ; PATRICK, WH				SMITH, CJ; PATRICK, WH			NITROUS-OXIDE EMISSION AS AFFECTED BY ALTERNATE ANAEROBIC AND AEROBIC CONDITIONS FROM SOIL SUSPENSIONS ENRICHED WITH AMMONIUM-SULFATE	SOIL BIOLOGY & BIOCHEMISTRY																	Smith, Chris/F-9103-2013	Smith, Chris/0000-0002-1087-9093													0038-0717	1879-3428					1983	15	6
J	Macdonald, BCT; Denmead, OT; White, I; Byrant, G				Macdonald, B. C. T.; Denmead, O. T.; White, I.; Byrant, G.			Gaseous Nitrogen Losses from Coastal Acid Sulfate Soils: A Short-Term Study	PEDOSPHERE																	Denmead, Owen/A-7087-2009; Macdonald, Ben/G-1078-2012	Macdonald, Ben/0000-0001-8105-0779													1002-0160					APR	2011	21	2
J	Bronson, KF; Neue, HU; Singh, U; Abao, EB				Bronson, KF; Neue, HU; Singh, U; Abao, EB			Automated chamber measurements of methane and nitrous oxide flux in a flooded rice soil .1. Residue, nitrogen, and water management	SOIL SCIENCE SOCIETY OF AMERICA JOURNAL																															0361-5995					MAY-JUN	1997	61	3
J	Mori, A; Hojito, M; Shimizu, M; Matsuura, S; Miyaji, T; Hatano, R				Mori, Akinori; Hojito, Masayuki; Shimizu, Mariko; Matsuura, Shoji; Miyaji, Tomoko; Hatano, Ryusuke			N2O and CH4 fluxes from a volcanic grassland soil in Nasu, Japan:: Comparison between manure plus fertilizer plot and fertilizer-only plot	SOIL SCIENCE AND PLANT NUTRITION																	Hatano, Ryusuke/A-5113-2012	Hatano, Ryusuke/0000-0002-2261-1799													0038-0768					AUG	2008	54	4
C	Patra, AK; Banerjee, NK; Chhonkar, PK		VanHam, J; Baede, APM; Guicherit, R; WilliamsJacobse, JGF		Patra, AK; Banerjee, NK; Chhonkar, PK			Denitrification and emission of N2O from different soils and 15N labelled fertilizers under anaerobic rice culture	NON-C02 GREENHOUSE GASES: SCIENTIFIC UNDERSTANDING, CONTROL OPTIONS AND POLICY ASPECTS					3rd International Symposium on Non-CO2 Greenhouse Gases	JAN 21-23, 2002	MAASTRICHT, NETHERLANDS	Netherlands Assoc Environm Profess,VVM, Sect Clean Air,European Federat Clean Air,Environm Protect Assoc									PATRA, ASHOK/AAI-4898-2020	Patra, Ashok/0000-0003-0513-2267															90-77017-70-4				2002
J	Hoa, HTT; Thuc, DD; Sen, TT				Hoang Thi Thai Hoa; Do Dinh Thuc; Trinh Thi Sen			Nitrogen Fertilization Management and Nitrous Oxide Emission in Lettuce Vegetable Fields in Central Vietnam	INTERNATIONAL JOURNAL OF AGRICULTURE AND BIOLOGY																															1560-8530	1814-9596					2018	20	2
J	Schnurr-Pütz, S; Bååth, E; Guggenberger, G; Drake, HL; Kusel, K				Schnurr-Putz, Silvia; Baath, Erland; Guggenberger, Georg; Drake, Harold L.; Kusel, Kirsten			Compaction of forest soil by logging machinery favours occurrence of prokaryotes	FEMS MICROBIOLOGY ECOLOGY																	Guggenberger, Georg/C-8423-2013	Guggenberger, Georg/0000-0002-6962-8264; Baath, Erland/0000-0002-2616-1342													0168-6496					DEC	2006	58	3
J	Ribeiro, PL; Pitann, B; Banedjschafie, S; Mühling, KH				Ribeiro, Pablo Lacerda; Pitann, Britta; Banedjschafie, Schahram; Muehling, Karl Hermann			Effectiveness of three nitrification inhibitors on mitigating trace gas emissions from different soil textures under surface and subsurface drip irrigation	JOURNAL OF ENVIRONMENTAL MANAGEMENT																	Mühling, Karl/L-6443-2014	Lacerda Ribeiro, Pablo/0000-0001-7512-1390													0301-4797	1095-8630				MAY	2024	359
J	He, LL; Zhao, X; Wang, SQ; Xing, GX				He, Lili; Zhao, Xu; Wang, Shenqiang; Xing, Guangxi			The effects of rice-straw biochar addition on nitrification activity and nitrous oxide emissions in two Oxisols	SOIL & TILLAGE RESEARCH					General Assembly of the European-General-Union (EGU)	APR 12-17, 2015	Vienna, AUSTRIA	European Gen Union									Zhao, Xu/I-4527-2019; Wang, Shengguang/J-9471-2012; He, Lili/F-2547-2010														0167-1987	1879-3444				DEC	2016	164
J	Weier, KL				Weier, KL			N2O and CH4 emission and CH4 consumption in a sugarcane soil after variation in nitrogen and water application	SOIL BIOLOGY & BIOCHEMISTRY																															0038-0717	1879-3428				DEC	1999	31	14
J	Ibarr, MA; Zanatta, JA; Dieckow, J; Ribeiro, RH; Rachwal, MFG; Stahl, J				Ibarr, Mariana Alves; Zanatta, Josileia Acordi; Dieckow, Jeferson; Ribeiro, Ricardo Henrique; Rachwal, Marcos Fernando Gluck; Stahl, James			Nitrous oxide and methane emissions from soil and nitrogen uptake by eucalyptus fertilized with enhanced efficiency fertilizers	PLANT AND SOIL																	Dieckow, Jeferson/B-4466-2008; Ribeiro, Ricardo Henrique/P-6686-2016; Acordi Zanatta, Josileia/B-1107-2013	IBARR, MARIANA/0000-0003-4419-8015; Dieckow, Jeferson/0000-0002-3025-4402; Ribeiro, Ricardo Henrique/0000-0002-6308-5545; Acordi Zanatta, Josileia/0000-0002-3214-4864													0032-079X	1573-5036				JUN	2021	463	1-2
J	Simek, M; Virtanen, S; Kristufek, V; Simojoki, A; Yli-Halla, M				Simek, Miloslav; Virtanen, Seija; Kristufek, Vaclav; Simojoki, Asko; Yli-Halla, Markku			Evidence of rich microbial communities in the subsoil of a boreal acid sulphate soil conducive to greenhouse gas emissions	AGRICULTURE ECOSYSTEMS & ENVIRONMENT																	Šimek, Miloslav/G-1532-2014; Simojoki, Asko/Y-8194-2019; Krištůfek, Václav/G-3846-2014; Virtanen, Seija/LTD-1688-2024; Yli-Halla, Markku/B-5567-2015	Virtanen, Seija/0000-0003-1409-9120; Yli-Halla, Markku/0000-0002-8062-7019; Simojoki, Asko/0000-0003-2397-3553													0167-8809	1873-2305				JAN 30	2011	140	1-2
J	McTaggart, IP; Clayton, H; Parker, J; Swan, L; Smith, KA				McTaggart, IP; Clayton, H; Parker, J; Swan, L; Smith, KA			Nitrous oxide emissions from grassland and spring barley, following N fertiliser application with and without nitrification inhibitors	BIOLOGY AND FERTILITY OF SOILS																															0178-2762	1432-0789				SEP	1997	25	3
J	Xie, DN; Ge, XD; Duan, L; Mulder, J				Xie, Danni; Ge, Xiaodong; Duan, Lei; Mulder, Jan			Effects of acid deposition control in China: a review based on responses of subtropical forests	FRONTIERS OF ENVIRONMENTAL SCIENCE & ENGINEERING																															2095-2201	2095-221X				JUN	2024	18	6
J	Gamboa-Cutz, JN; Trevathan-Tackett, SM; Cadena, S; Mcdougall, C; Adame, MF				Gamboa-Cutz, J. N.; Trevathan-Tackett, S. M.; Cadena, S.; Mcdougall, C.; Adame, M. F.			Microbial communities and soil greenhouse gas fluxes from subtropical tidal and supratidal wetlands	ESTUARINE COASTAL AND SHELF SCIENCE																	Adame, MF/N-8463-2014; Trevathan-Tackett, Stacey/X-9178-2019	Gamboa Cutz, Julieta Nazareth/0000-0001-6778-2965; Trevathan-Tackett, Stacey/0000-0002-4977-0757													0272-7714	1096-0015				APR	2025	315
J	Fagodiya, RK; Malyan, SK; Singh, D; Kumar, A; Yadav, RK; Sharma, PC; Pathak, H				Fagodiya, Ram K.; Malyan, Sandeep K.; Singh, Devendra; Kumar, Amit; Yadav, Rajender K.; Sharma, Parbodh C.; Pathak, Himanshu			Greenhouse Gas Emissions from Salt-Affected Soils: Mechanistic Understanding of Interplay Factors and Reclamation Approaches	SUSTAINABILITY																	Yadav, Rajendra/GYQ-8141-2022; Malyan, Sandeep/AAJ-6514-2020; Sharma, Parbodh/Q-3574-2019; SINGH, DEVENDRA/HDM-0585-2022; Fagodiya, Ram K./J-6773-2019; Kumar, Amit/ABC-8065-2020	Malyan, Sandeep K./0000-0003-1759-8902; Sharma, Parbodh Chander/0000-0002-5783-7480; Fagodiya, Ram K./0000-0001-7275-2306; Kumar, Amit/0000-0003-1956-0174														2071-1050				OCT	2022	14	19
J	Kumar, R; Bordoloi, N				Kumar, Raushan; Bordoloi, Nirmali			Combined impact of reduced N fertilizer and green manure on wheat yield, nitrogen use efficiency and nitrous oxide (N2O) emissions reduction in Jharkhand, eastern India	FIELD CROPS RESEARCH																	kumar, raushan/HKE-1273-2023; Bordoloi, Nirmali/R-7989-2018	Kumar, Raushan/0000-0002-3275-7492													0378-4290	1872-6852				NOV 1	2024	318
J	Mesquita, CPBD; Hartman, WH; Ardón, M; Tringe, SG				Mesquita, Clifton P. Bueno de; Hartman, Wyatt H.; Ardon, Marcelo; Tringe, Susannah G.			Disentangling the effects of sulfate and other seawater ions on microbial communities and greenhouse gas emissions in a coastal forested wetland	ISME COMMUNICATIONS																	Bueno de Mesquita, Clifton/AAA-6180-2019; Tringe, Susannah/T-9431-2019	Bueno de Mesquita, Clifton/0000-0002-2565-7100; Tringe, Susannah/0000-0001-6479-8427; Ardon, Marcelo/0000-0001-7275-2672														2730-6151				APR 14	2024	4	1
J	Sánchez-Martín, L; Arce, A; Benito, A; Garcia-Torres, L; Vallejo, A				Sanchez-Martin, Laura; Arce, Augusto; Benito, Alejandro; Garcia-Torres, Lourdes; Vallejo, Antonio			Influence of drip and furrow irrigation systems on nitrogen oxide emissions from a horticultural crop	SOIL BIOLOGY & BIOCHEMISTRY																	Benito, Alejandro/AAB-4496-2019; VALLEJO, ANTONIO/K-6823-2014; SANCHEZ-MARTIN, LAURA/L-4754-2017	VALLEJO, ANTONIO/0000-0003-0311-7450; Benito Barba, Alejandro/0000-0002-2256-0899; SANCHEZ-MARTIN, LAURA/0000-0002-1759-711X													0038-0717					JUL	2008	40	7
J	SITAULA, BK; BAKKEN, LR				SITAULA, BK; BAKKEN, LR			NITROUS-OXIDE RELEASE FROM SPRUCE FOREST SOIL - RELATIONSHIPS WITH NITRIFICATION, METHANE UPTAKE, TEMPERATURE, MOISTURE AND FERTILIZATION	SOIL BIOLOGY & BIOCHEMISTRY																	Sitaula, Bishal/F-7086-2017; Bakken, Lars/AAO-2099-2020														0038-0717	1879-3428				OCT	1993	25	10
J	MARTIKAINEN, PJ				MARTIKAINEN, PJ			NITROUS-OXIDE EMISSION ASSOCIATED WITH AUTOTROPHIC AMMONIUM OXIDATION IN ACID CONIFEROUS FOREST SOIL	APPLIED AND ENVIRONMENTAL MICROBIOLOGY																															0099-2240	1098-5336					1985	50	6
J	Minamikawa, K; Sakai, N; Hayashi, H				Minamikawa, K; Sakai, N; Hayashi, H			The effects of ammonium sulfate application on methane emission and soil carbon content of a paddy field in Japan	AGRICULTURE ECOSYSTEMS & ENVIRONMENT																	Minamikawa, Kazunori/AAV-1285-2021	Minamikawa, Kazunori/0000-0002-4762-8765													0167-8809	1873-2305				MAY 30	2005	107	4
J	Martins, MR; Jantalia, CP; Polidoro, JC; Batista, JN; Alves, BJR; Boddey, RM; Urquiaga, S				Martins, Marcio R.; Jantalia, Claudia P.; Polidoro, Jose C.; Batista, Josimar N.; Alves, Bruno J. R.; Boddey, Robert M.; Urquiaga, Segundo			Nitrous oxide and ammonia emissions from N fertilization of maize crop under no-till in a Cerrado soil	SOIL & TILLAGE RESEARCH																	Alves, Bruno/B-8349-2018; dos Reis Martins, Márcio/D-2491-2019	Boddey, Robert/0000-0003-3648-9859; dos Reis Martins, Marcio/0000-0003-3184-2959; Nogueira Batista, Josimar/0000-0001-5129-7092													0167-1987	1879-3444				AUG	2015	151
J	Dunmola, AS; Tenuta, M; Moulin, AP; Yapa, P; Lobb, DA				Dunmola, Adedeji S.; Tenuta, Mario; Moulin, Alan P.; Yapa, Priyantha; Lobb, David A.			Pattern of greenhouse gas emission from a Prairie Pothole agricultural landscape in Manitoba, Canada	CANADIAN JOURNAL OF SOIL SCIENCE																	Moulin, Alan/O-4083-2019	Tenuta, Mario/0000-0002-5471-7336; Lobb, David/0000-0003-1059-8715													0008-4271	1918-1841				MAY	2010	90	2
J	Lee, RY; Porubsky, WP; Feller, IC; Mckee, KL; Joye, SB				Lee, Rosalynn Y.; Porubsky, William P.; Feller, Ilka C.; Mckee, Karen L.; Joye, Samantha B.			Porewater biogeochemistry and soil metabolism in dwarf red mangrove habitats (Twin Cays, Belize)	BIOGEOCHEMISTRY																	; McKee, Karen/D-1365-2014	Feller, Ilka/0000-0002-6391-1608; Joye, Samantha/0000-0003-1610-451X; McKee, Karen/0000-0001-7042-670X; Sylvan, Rosalynn/0009-0009-4289-8895													0168-2563	1573-515X				FEB	2008	87	2
J	Guardia, G; Garcia-Gutiérrez, S; Vallejo, A; Ibáñez, MA; Sanchez-Martin, L; Montoya, M				Guardia, Guillermo; Garcia-Gutierrez, Sandra; Vallejo, Antonio; Ibanez, Miguel A.; Sanchez-Martin, Laura; Montoya, Monica			Nitrous oxide emissions and N-cycling gene abundances in a drip-fertigated (surface versus subsurface) maize crop with different N sources	BIOLOGY AND FERTILITY OF SOILS																	SANCHEZ-MARTIN, LAURA/L-4754-2017; Montoya, Mónica/ABA-7105-2020; García-Gutiérrez, Sandra/HGC-5115-2022; Guardia, Guillermo/I-8226-2018; IBANEZ RUIZ, MIGUEL ANGEL/R-8092-2018	MONTOYA NOVILLO, MONICA/0000-0003-2051-911X; Garcia Gutierrez, Sandra/0000-0002-4739-9341; IBANEZ RUIZ, MIGUEL ANGEL/0000-0001-5761-5119													0178-2762	1432-0789				APR	2024	60	3
J	Bremer, DJ				Bremer, Dale J.			Nitrous oxide fluxes in turfgrass: Effects of nitrogen fertilization rates and types	JOURNAL OF ENVIRONMENTAL QUALITY																															0047-2425					SEP-OCT	2006	35	5
J	Gauthier, M; Bradley, RL; Simek, M				Gauthier, Mathieu; Bradley, Robert L.; Simek, Miloslav			More evidence that anaerobic oxidation of methane is prevalent in soils: Is it time to upgrade our biogeochemical models?	SOIL BIOLOGY & BIOCHEMISTRY																	Šimek, Miloslav/G-1532-2014														0038-0717	1879-3428				JAN	2015	80
J	Zhu, R; Zhang, PJ; Li, X; Duan, ZQ				Zhu, Rui; Zhang, Peijia; Li, Xun; Duan, Zengqiang			How to remediate sulfate-nitrate salinized greenhouse soil? An optimal combination of organic amendment, fertilizer and irrigation	SCIENTIA HORTICULTURAE																															0304-4238	1879-1018				NOV 1	2023	321
J	Witte, S; Giani, L				Witte, Sarah; Giani, Luise			Greenhouse Gas Emission and Balance of Marshes at the Southern North Sea Coast	WETLANDS																															0277-5212	1943-6246				FEB	2016	36	1
J	Gu, JX; Xiang, HY; Kuang, FH; Hao, YX; Qu, D; Zhu, B				Gu, Jiangxin; Xiang, Hongyan; Kuang, Fuhong; Hao, Yaoxu; Qu, Dong; Zhu, Bo			Simulating denitrification and nitrous oxide emissions from subtropical maize-winter wheat rotations in Southwestern China using NOEv2 model	AGRICULTURE ECOSYSTEMS & ENVIRONMENT																	Gu, Jiangxin/X-2503-2019	Gu, Jiangxin/0000-0002-7008-9042													0167-8809	1873-2305				AUG 16	2016	230
J	do Nascimento, AF; de Oliveira, CM; Pedreira, BC; Pereira, DH; Rodrigues, RRD				do Nascimento, Alexandre Ferreira; de Oliveira, Carine Moreira; Pedreira, Bruno Carneiro; Pereira, Dalton Henrique; de Aragao Rodrigues, Renato Ribeiro			Nitrous oxide emissions and forage accumulation in the Brazilian Amazon forage-livestock systems submitted to N input strategies	GRASSLAND SCIENCE																	Rodrigues, Renato/AAV-1069-2021; C. Pedreira, Bruno/C-2306-2018; Ferreira do Nascimento, Alexandre/A-2284-2016; Pereira, Dalton Henrique/P-2420-2018	C. Pedreira, Bruno/0000-0003-4663-954X; Ferreira do Nascimento, Alexandre/0000-0002-0837-343X; Pereira, Dalton Henrique/0000-0002-3128-1103													1744-6961	1744-697X				JAN	2021	67	1
J	Vor, T; Dyckmans, J; Loftfield, N; Beese, F; Flessa, H				Vor, T; Dyckmans, J; Loftfield, N; Beese, F; Flessa, H			Aeration effects on CO2, N2O, and CH4 emission and leachate composition of a forest soil	JOURNAL OF PLANT NUTRITION AND SOIL SCIENCE																	Flessa, Heinz/N-8427-2013	Vor, Torsten/0000-0001-5558-6836													1436-8730	1522-2624				FEB	2003	166	1
J	Huang, Y; Li, YY; Yao, HY				Huang, Ying; Li, Yaying; Yao, Huaiying			Nitrate enhances N2O emission more than ammonium in a highly acidic soil	JOURNAL OF SOILS AND SEDIMENTS																	LI, YAYING/AAV-5296-2020; Yao, Huaiying/T-1333-2018	Yao, Huaiying/0000-0002-1932-8765													1439-0108	1614-7480				JAN	2014	14	1
J	Thilakarathna, SK; Konschuh, M; Woods, SA; Hernandez-Ramirez, G				Thilakarathna, Shakila K. K.; Konschuh, Michele; Woods, Shelley A. A.; Hernandez-Ramirez, Guillermo			Nitrous oxide emissions and productivity of irrigated potato: Effects of nitrogen fertilization options	AGRONOMY JOURNAL																	Ramirez, Guillermo/AAV-8863-2021; Konschuh, Michele/KZT-9136-2024; Hernandez Ramirez, Guillermo/I-5429-2013	Hernandez Ramirez, Guillermo/0000-0001-8225-5813													0002-1962	1435-0645				JAN	2023	115	1
J	Fang, WS; Huang, B; Sun, Y; Yan, DD; Li, Y; Bruno, T; Roncada, P; Wang, QX; Cao, AC				Fang, Wensheng; Huang, Bin; Sun, Yang; Yan, Dongdong; Li, Yuan; Bruno, Tilocca; Roncada, Paola; Wang, Qiuxia; Cao, Aocheng			Soil amendments promoting nitrifying bacteria recovery faster than the denitrifying bacteria at post soil fumigation	SCIENCE OF THE TOTAL ENVIRONMENT																	Roncada, Paola/AAJ-6168-2020; Fang, Wensheng/HTP-9902-2023; yan, dongdong/M-4629-2017; Roncada, Paola/C-5263-2013	Roncada, Paola/0000-0002-0114-5872													0048-9697	1879-1026				JAN 15	2024	908
J	Cai, Z; Laughlin, RJ; Stevens, RJ				Cai, Z; Laughlin, RJ; Stevens, RJ			Nitrous oxide and dinitrogen emissions from soil under different water regimes and straw amendment	CHEMOSPHERE					XIIth International Conference on Protection of the Environment	SEP 18-21, 1999	NANJING, PEOPLES R CHINA																								0045-6535	1879-1298				JAN	2001	42	2
J	Hosen, Y; Tsuruta, H; Minami, K				Hosen, Y; Tsuruta, H; Minami, K			Effects of the depth of NO and N2O productions in soil on their emission rates to the atmosphere:: analysis by a simulation model	NUTRIENT CYCLING IN AGROECOSYSTEMS																	Tsuruta, Haruo/M-7657-2014														1385-1314					MAY	2000	57	1
J	Mateo-Marín, N; Isla, R; Guillén, M; Quílez, D				Mateo-Marin, Noemi; Isla, Ramon; Guillen, Monica; Quilez, Dolores			Agronomic and Environmental Implications of Substituting Pig Slurry for Synthetic Nitrogen in Mediterranean Wheat Systems	AGRONOMY-BASEL																	Quilez, Dolores/A-9740-2008; Mateo-Marín, Noemí/JHT-4437-2023; Guillen, Monica/KQU-8960-2024	Isla, Ramon/0000-0001-8913-853X; Mateo-Marin, Noemi/0000-0002-1003-8294; Guillen, Monica/0000-0003-0226-4053; Quilez, Dolores/0000-0002-2638-9443														2073-4395				OCT	2020	10	10
J	Menyailo, OV; Stepanov, AL; Umarov, MM				Menyailo, OV; Stepanov, AL; Umarov, MM			Effect of salts on the denitrification product ratio in soils	EURASIAN SOIL SCIENCE																	Umarov, Marat/B-2528-2017; Stepanov, Andrey/E-4497-2014; Menyailo, Oleg/F-1855-2013	Stepanov, Alexey/0000-0002-2481-2631; Menyailo, Oleg/0000-0002-6328-2522; Stepanov, Andrey/0000-0001-5101-1808													1064-2293					MAR	1998	31	3
J	Mori, A; Hojito, M				Mori, Akinori; Hojito, Masayuki			Effect of dairy manure type and supplemental synthetic fertilizer on methane and nitrous oxide emissions from a grassland in Nasu, Japan	SOIL SCIENCE AND PLANT NUTRITION																															0038-0768	1747-0765				MAR 4	2015	61	2
J	Zanatta, JA; Bayer, C; Vieira, FCB; Gomes, J; Tomazi, M				Zanatta, Josileia Acordi; Bayer, Cimelio; Vieira, Frederico C. B.; Gomes, Juliana; Tomazi, Michely			NITROUS OXIDE AND METHANE FLUXES IN SOUTH BRAZILIAN GLEYSOL AS AFFECTED BY NITROGEN FERTILIZERS	REVISTA BRASILEIRA DE CIENCIA DO SOLO																	Vieira, Frederico/A-9728-2014; Bayer, Cimélio/O-9385-2015; Acordi Zanatta, Josileia/B-1107-2013	Acordi Zanatta, Josileia/0000-0002-3214-4864; Costa Beber Vieira, Frederico/0000-0001-5565-7593													0100-0683					SEP-OCT	2010	34	5
J	Olaya-Abril, A; Hidalgo-Carrillo, J; Luque-Almagro, VM; Fuentes-Almagro, C; Urbano, FJ; Moreno-Vivián, C; Richardson, DJ; Roldán, MD				Olaya-Abril, Alfonso; Hidalgo-Carrillo, Jesus; Luque-Almagro, Victor M.; Fuentes-Almagro, Carlos; Urbano, Francisco J.; Moreno-Vivian, Conrado; Richardson, David J.; Roldan, Maria D.			Exploring the Denitrification Proteome of Paracoccus denitrificans PD1222	FRONTIERS IN MICROBIOLOGY																	Luque-Almagro, Victor/A-3516-2011; Roldan, Maria Dolores/K-4370-2014; Olaya Abril, Alfonso/L-9176-2014; Hidalgo-Carrillo, Jesus/H-1893-2015; Urbano, Francisco Jose/C-3521-2008	Luque-Almagro, Victor M./0000-0003-1447-4795; Roldan, Maria Dolores/0000-0001-7173-8641; Olaya Abril, Alfonso/0000-0002-8961-1099; Hidalgo-Carrillo, Jesus/0000-0001-6403-4734; Fuentes-Almagro, Carlos/0000-0001-9940-9065; Urbano, Francisco Jose/0000-0002-3489-1601													1664-302X					MAY 29	2018	9
J	Baral, KR; Labouriau, R; Olesen, JE; Petersen, SO				Baral, Khagendra R.; Labouriau, Rodrigo; Olesen, Jorgen E.; Petersen, Soren O.			Nitrous oxide emissions and nitrogen use efficiency of manure and digestates applied to spring barley	AGRICULTURE ECOSYSTEMS & ENVIRONMENT																	Petersen, Soren/E-9714-2016; Baral, Khagendra/HJP-1106-2023; Olesen, Jørgen/Y-2857-2019; Labouriau, Rodrigo/H-3890-2014	Labouriau, Rodrigo/0000-0001-8713-6864; Olesen, Jorgen E./0000-0002-6639-1273; Baral, Khagendra Raj/0000-0002-6654-5906													0167-8809	1873-2305				FEB 15	2017	239
J	Castellano-Hinojosa, A; Charteris, AF; Müller, C; Jansen-Willems, A; González-López, J; Bedmar, EJ; Carrillo, P; Cárdenas, LM				Castellano-Hinojosa, Antonio; Charteris, Alice F.; Mueller, Christoph; Jansen-Willems, Anne; Gonzalez-Lopez, Jesus; Bedmar, Eulogio J.; Carrillo, Presentacion; Cardenas, Laura M.			Occurrence and 15N-quantification of simultaneous nitrification and denitrification in N-fertilised soils incubated under oxygen-limiting conditions	SOIL BIOLOGY & BIOCHEMISTRY																	Müller, Christoph/F-9521-2010; Cardenas, Laura/HHC-2953-2022; Carrillo, Presentacion/I-1601-2015; Castellano-Hinojosa, Antonio/P-1988-2014	Carrillo, Presentacion/0000-0003-3794-4294; Castellano-Hinojosa, Antonio/0000-0002-5785-7625													0038-0717	1879-3428				APR	2020	143
J	Emery, HE; Angell, JH; Tawade, A; Fulweiler, RW				Emery, Hollie E.; Angell, John H.; Tawade, Akaash; Fulweiler, Robinson W.			Tidal rewetting in salt marshes triggers pulses of nitrous oxide emissions but slows carbon dioxide emission	SOIL BIOLOGY & BIOCHEMISTRY																	Fulweiler, Robinson/A-3806-2010	Fulweiler, Robinson/0000-0003-0871-4246; Emery, Hollie/0000-0002-3788-7587													0038-0717	1879-3428				MAY	2021	156
J	Corrêa, DCD; Cardoso, AD; Ferreira, MR; Siniscalchi, D; Toniello, AD; de Lima, GC; Reis, RA; Ruggieri, AC				Correa, Darlena Caroline da Cruz; Cardoso, Abmael da Silva; Ferreira, Mariane Rodrigues; Siniscalchi, Debora; Toniello, Ariana Desie; de Lima, Gilmar Cotrin; Reis, Ricardo Andrade; Ruggieri, Ana Claudia			Are CH4, CO2, and N2O Emissions from Soil Affected by the Sources and Doses of N in Warm-Season Pasture?	ATMOSPHERE																	Corrêa, Darlena Caroline/AAZ-5214-2021; RUGGIERI, ANA/F-5672-2015; Cardoso, Abmael/B-6978-2017; Reis, Ricardo/C-8680-2013	Cardoso, Abmael/0000-0002-6051-9635; RUGGIERI, ANA CLAUDIA/0000-0002-9646-8489; Reis, Ricardo/0000-0002-4709-3094; DA CRUZ CORREA, DARLENA CAROLINE/0000-0003-2112-4267														2073-4433				JUN	2021	12	6
J	Wu, D; Senbayram, M; Well, R; Brüggemann, N; Pfeiffer, B; Loick, N; Stempfhuber, B; Dittert, K; Bol, R				Wu, Di; Senbayram, Mehmet; Well, Reinhard; Brueggemann, Nicolas; Pfeiffer, Birgit; Loick, Nadine; Stempfhuber, Barbara; Dittert, Klaus; Bol, Roland			Nitrification inhibitors mitigate N2O emissions more effectively under straw-induced conditions favoring denitrification	SOIL BIOLOGY & BIOCHEMISTRY																	Well, Reinhard/U-4658-2018; WU, Di/AAG-4235-2019; senbayram, mehmet/AAC-4231-2021; Pfeiffer, Birgit/J-3433-2013; Loick, Nadine/M-4313-2019; Dittert, Klaus/AAA-8824-2019; Bol, Roland/H-9324-2013; Bruggemann, Nicolas/C-4263-2014	Senbayram, Mehmet/0000-0002-5567-6580; Loick, Nadine/0000-0001-5316-5552; Bruggemann, Nicolas/0000-0003-3851-2418; Pfeiffer, Birgit/0000-0002-1820-4533; Dittert, Klaus/0000-0003-4062-067X													0038-0717	1879-3428				JAN	2017	104
J	Paulo, EN; Galindo, FS; Rabêlo, FHS; Frazao, JJ; Lavres, J				Paulo, Ezio Nalinde; Galindo, Fernando Shintate; Rabelo, Flavio Henrique Silveira; Frazao, Joaquim Jose; Lavres, Jose			3,4-Dimethylpyrazole Phosphate Applied on Ammonium Sulfate Nitrate and Urea Reduces the Nitrification Process in Three Tropical Soils: An Incubation Study	COMMUNICATIONS IN SOIL SCIENCE AND PLANT ANALYSIS																	Junior, Jose/KHC-8978-2024; Rabêlo, Flávio/D-2434-2012; Galindo, Fernando/M-2373-2017; Frazao, Joaquim Jose/M-1054-2016; Lavres, Jose/A-1667-2012	Frazao, Joaquim Jose/0000-0001-8586-4622; Lavres, Jose/0000-0002-7183-4008													0010-3624	1532-2416				JUL 20	2023	54	13
J	Nelson, JDJ; Schoenau, JJ; Malhi, SS; Gill, KS				Nelson, J. D. J.; Schoenau, J. J.; Malhi, S. S.; Gill, K. S.			Burning and cultivation effects on greenhouse gas emissions and nutrients in wetland soils from Saskatchewan, Canada	NUTRIENT CYCLING IN AGROECOSYSTEMS																		Schoenau, Jeffrey/0000-0002-2965-9365													1385-1314					JUL	2007	78	3
J	Hartmann, M; Niklaus, PA; Zimmermann, S; Schmutz, S; Kremer, J; Abarenkov, K; Lüscher, P; Widmer, F; Frey, B				Hartmann, Martin; Niklaus, Pascal A.; Zimmermann, Stephan; Schmutz, Stefan; Kremer, Johann; Abarenkov, Kessy; Luescher, Peter; Widmer, Franco; Frey, Beat			Resistance and resilience of the forest soil microbiome to logging-associated compaction	ISME JOURNAL																	Frey, Beat/AAE-1745-2022; Hartmann, Martin/M-9371-2016; Niklaus, Pascal/G-5786-2010; Zimmermann, Stephan/B-2788-2018; Abarenkov, Kessy/H-9611-2015	Widmer, Franco/0000-0002-1735-8397; Frey, Beat/0000-0002-6391-3574; Hartmann, Martin/0000-0001-8069-5284; Niklaus, Pascal/0000-0002-2360-1357; Zimmermann, Stephan/0000-0002-7085-0284; Abarenkov, Kessy/0000-0001-5526-4845													1751-7362	1751-7370				JAN	2014	8	1
J	Fageria, NK; Carvalho, GD; Santos, AB; Ferreira, EPB; Knupp, AM				Fageria, N. K.; Carvalho, G. D.; Santos, A. B.; Ferreira, E. P. B.; Knupp, A. M.			Chemistry of Lowland Rice Soils and Nutrient Availability	COMMUNICATIONS IN SOIL SCIENCE AND PLANT ANALYSIS																	Santos, Ana Cláudia/HHN-2939-2022; Carvalho, Gabriel/P-4894-2016; Ferreira, Enderson/C-4990-2014	Ferreira, Enderson/0000-0002-1964-1516													0010-3624	1532-2416					2011	42	16
J	Meng, TZ; Zhu, TB; Zhang, JB; Xie, Y; Sun, WJ; Yuan, L; Cai, ZC				Meng, Tianzhu; Zhu, Tongbin; Zhang, Jinbo; Xie, Yu; Sun, Weijun; Yuan, Lei; Cai, Zucong			Liming accelerates the NO3 - removal and reduces N2O emission in degraded vegetable soil treated by reductive soil disinfestation (RSD)	JOURNAL OF SOILS AND SEDIMENTS																		Yuan, Lei/0009-0004-9613-5272													1439-0108	1614-7480				SEP	2015	15	9
J	Feng, ZJ; Zhu, LZ				Feng, Zhengjun; Zhu, Lizhong			Impact of biochar on soil N2O emissions under different biochar-carbon/fertilizer-nitrogen ratios at a constant moisture condition on a silt loam soil	SCIENCE OF THE TOTAL ENVIRONMENT																	Feng, Zhengjun/HHC-8138-2022														0048-9697	1879-1026				APR 15	2017	584
J	Rizhiya, EY; Horak, J; Simansky, V; Buchkina, NP				Rizhiya, Elena Y.; Horak, Jan; Simansky, Vladimir; Buchkina, Natalya P.			Nitrogen enriched biochar-compost mixture as a soil amendment to the Haplic Luvisol: effect on greenhouse gas emission	BIOLOGIA																	Buchkina, Natalya/B-6604-2017; Rizhiya, Elena/B-6160-2017; Horak, Jan/V-4106-2019	Horak, Jan/0000-0003-0078-9083													0006-3088	1336-9563				JUN	2020	75	6
J	Corrochano-Monsalve, M; González-Murua, C; Estavillo, JM; Estonba, A; Zarraonaindia, I				Corrochano-Monsalve, Mario; Gonzalez-Murua, Carmen; Estavillo, Jose-Maria; Estonba, Andone; Zarraonaindia, Iratxe			Unraveling DMPSA nitrification inhibitor impact on soil bacterial consortia under different tillage systems	AGRICULTURE ECOSYSTEMS & ENVIRONMENT																	ESTAVILLO, José-María/P-5711-2019; CORROCHANO-MONSALVE, MARIO/GQP-6793-2022; Zarraonaindia, Iratxe/ABF-4618-2020; Gonzalez-Murua, Carmen/J-2968-2012	Corrochano-Monsalve, Mario/0000-0002-8191-1847; Estonba, Andone/0000-0003-2851-5201; Zarraonaindia, Iratxe/0000-0002-0615-0187; Gonzalez-Murua, Carmen/0000-0003-0310-5804; ESTAVILLO, Jose-Maria/0000-0002-3986-8005													0167-8809	1873-2305				OCT 1	2020	301
J	Doroski, AA; Helton, AM; Vadas, TM				Doroski, April A.; Helton, Ashley M.; Vadas, Timothy M.			Greenhouse gas fluxes from coastal wetlands at the intersection of urban pollution and saltwater intrusion: A soil core experiment	SOIL BIOLOGY & BIOCHEMISTRY																		Helton, Ashley/0000-0001-6928-2104													0038-0717	1879-3428				APR	2019	131
J	Fangueiro, D; Coutinho, J; Cabral, F; Fidalgo, P; Bol, R; Trindade, H				Fangueiro, David; Coutinho, Joao; Cabral, Fernanda; Fidalgo, Paula; Bol, Roland; Trindade, Henrique			Nitric oxide and greenhouse gases emissions following the application of different cattle slurry particle size fractions to soil	ATMOSPHERIC ENVIRONMENT																	Fangueiro, David/C-3876-2009; Bol, Roland/H-9324-2013; coutinho, joao/I-6236-2015; Cabral, Fernanda/M-7581-2013; Trindade, Henrique/A-5693-2013	Fangueiro, David/0000-0002-6101-9210; coutinho, joao/0000-0002-6303-9549; Cabral, Fernanda/0000-0002-3182-4112; Trindade, Henrique/0000-0001-8208-6204													1352-2310	1873-2844				FEB	2012	47
J	Yanai, Y; Toyota, K; Okazaki, M				Yanai, Y; Toyota, K; Okazaki, M			Effects of successive soil freeze-thaw cycles on nitrification potential of soils	SOIL SCIENCE AND PLANT NUTRITION					16th International Symposium on Environmental Biogeochemistry	SEP 01-06, 2003	Oirase, JAPAN										Toyota, Koki/C-4615-2013; Yanai, Yosuke/B-5305-2011														0038-0768					DEC	2004	50	6
J	Yagi, K; Sriphirom, P; Cha-un, N; Fusuwankaya, K; Chidthaisong, A; Damen, B; Towprayoon, S				Yagi, Kazuyuki; Sriphirom, Patikorn; Cha-un, Nittaya; Fusuwankaya, Kanlayanee; Chidthaisong, Amnat; Damen, Beau; Towprayoon, Sirintornthep			Potential and promisingness of technical options for mitigating greenhouse gas emissions from rice cultivation in Southeast Asian countries	SOIL SCIENCE AND PLANT NUTRITION																	Sriphirom, Patikorn/KCY-8311-2024; Cha-un, Nittaya/KIK-7890-2024														0038-0768	1747-0765				JAN 2	2020	66	1
J	Rau, BM; Adler, PR; Dell, CJ; Saha, D; Kemanian, AR				Rau, Benjamin M.; Adler, Paul R.; Dell, Curtis J.; Saha, Debasish; Kemanian, Armen R.			Herbaceous perennial biomass production on frequently saturated marginal soils: Influence on N2O emissions and shallow groundwater	BIOMASS & BIOENERGY																	Saha, Debasish/H-8160-2019	Adler, Paul/0000-0002-6787-631X; Kemanian, Armen/0000-0002-7682-3527													0961-9534	1873-2909				MAR	2019	122
J	Dang, DM; Macdonald, B; Warneke, S; White, I				Duy Minh Dang; Macdonald, Ben; Warneke, Soren; White, Ian			Available carbon and nitrate increase greenhouse gas emissions from soils affected by salinity	SOIL RESEARCH																	Macdonald, Ben/G-1078-2012; , Dang Duy Minh/HFZ-9484-2022	Macdonald, Ben/0000-0001-8105-0779													1838-675X	1838-6768					2017	55	1
J	Lau, SYL; Midot, F; Dom, SP; Lo, ML; Chin, MY; Jee, MS; Yap, ML; Chaddy, A; Melling, L				Lau, Sharon Yu Ling; Midot, Frazer; Dom, Simon Peter; Lo, Mei Lieng; Chin, Mei-Yee; Jee, Mui Sie; Yap, Mui Lan; Chaddy, Auldry; Melling, Lulie			Application of ammonium sulfate affects greenhouse gases and microbial diversity of an oil palm plantation on tropical peat	ARCHIVES OF AGRONOMY AND SOIL SCIENCE																	Yap, Mui/AAB-2577-2020	Chin, Mei Yee/0000-0003-3280-8410; Jee, Mui Sie/0000-0001-7420-9876; Midot, Frazer/0000-0002-3290-4966; Lo, Mei Lieng/0000-0003-2014-3677													0365-0340	1476-3567				MAR 21	2023	69	4
J	Wu, D; Senbayram, M; Zang, HD; Ugurlar, F; Aydemir, S; Brüggemann, N; Kuzyakov, Y; Bol, R; Blagodatskaya, E				Wu, Di; Senbayram, Mehmet; Zang, Huadong; Ugurlar, Ferhat; Aydemir, Salih; Brueggemann, Nicolas; Kuzyakov, Yakov; Bol, Roland; Blagodatskaya, Evgenia			Effect of biochar origin and soil pH on greenhouse gas emissions from sandy and clay soils	APPLIED SOIL ECOLOGY																	Bol, Roland/H-9324-2013; senbayram, mehmet/AAC-4231-2021; WU, Di/AAG-4235-2019; Aydemir, Salih/ABG-5406-2020; UĞURLAR, Ferhat/AAG-3965-2021; Kuzyakov, Yakov/D-1605-2010; Blagodatskaya, Evgenia/L-7177-2017; Bruggemann, Nicolas/C-4263-2014; Zang, Huadong/T-6447-2017	Kuzyakov, Yakov/0000-0002-9863-8461; Senbayram, Mehmet/0000-0002-5567-6580; bol, roland/0000-0003-3015-7706; Blagodatskaya, Evgenia/0000-0002-8284-4017; UGURLAR, Ferhat/0000-0002-3663-3497; Bruggemann, Nicolas/0000-0003-3851-2418; Zang, Huadong/0000-0002-2008-143X													0929-1393	1873-0272				AUG	2018	129
J	Cameron, KC; Di, HJ				Cameron, Keith C.; Di, Hong J.			Discovery of a new method to reduce methane emissions from farm dairy effluent	JOURNAL OF SOILS AND SEDIMENTS																	Di, Hong Jie/G-5583-2010														1439-0108	1614-7480				NOV	2021	21	11
J	Tariq, A; Hansen, LV; Jensen, LS; Bruun, S				Tariq, Azeem; Hansen, Line Vinther; Jensen, Lars Stoumann; Bruun, Sander			Assessing nitrous oxide mitigation efficiency of three nitrification inhibitors with synthetic and organic fertilisers in Eastern Denmark	ENVIRONMENTAL TECHNOLOGY & INNOVATION																	Jensen, Lars/E-3564-2012; Bruun, Sander/G-3555-2014; Tariq, Azeem/K-7885-2013	Hansen, Line Vinther/0000-0001-6734-9440; Tariq, Azeem/0000-0002-6132-2391													2352-1864					FEB	2025	37
J	Rietra, R; van Dijk, K; Schoumans, O				Rietra, Rene; van Dijk, Kimo; Schoumans, Oscar			Environmental Effects of Using Ammonium Sulfate from Animal Manure Scrubbing Technology as Fertilizer	APPLIED SCIENCES-BASEL																	Rietra, Rene/AGD-5333-2022	Rietra, Rene/0000-0003-1563-3815														2076-3417				JUN	2024	14	12
J	Liu, SA; Wang, JJ; Tian, Z; Wang, XD; Harrison, S				Liu, Shuai; Wang, Jim J.; Tian, Zhou; Wang, Xudong; Harrison, Stephen			Ammonia and greenhouse gas emissions from a subtropical wheat field under different nitrogen fertilization strategies	JOURNAL OF ENVIRONMENTAL SCIENCES																	Jiang, Jiang/H-1080-2012; Harrison, Stephen/GON-3283-2022; Wang, Jim/AFT-6967-2022	Harrison, Stephen/0000-0002-7007-4617; Wang, Jim/0000-0001-5082-8234													1001-0742	1878-7320				JUL 1	2017	57
J	Stirling, E; Fitzpatrick, RW; Mosley, LM				Stirling, E.; Fitzpatrick, R. W.; Mosley, L. M.			Drought effects on wet soils in inland wetlands and peatlands	EARTH-SCIENCE REVIEWS																	; Stirling, Erinne/K-1089-2019; Fitzpatrick, Robert/F-3212-2013	Mosley, Luke/0000-0002-7446-8955; Stirling, Erinne/0000-0001-5386-2454; Fitzpatrick, Robert/0000-0002-9235-0360													0012-8252	1872-6828				NOV	2020	210
J	Ronkainen, JG; Siljanen, H; Liimatainen, M; Maljanen, M				Ronkainen, Jussi G.; Siljanen, Henri; Liimatainen, Maarit; Maljanen, Marja			The effect of soil amendments on the greenhouse gas production in agricultural peat soils	BOREAL ENVIRONMENT RESEARCH																															1239-6095	1797-2469					2025	30
J	Maris, SC; Teira-Esmatges, MR; Català, MM				Maris, S. C.; Teira-Esmatges, M. R.; Catala, M. M.			Influence of irrigation frequency on greenhouse gases emission from a paddy soil	PADDY AND WATER ENVIRONMENT																	Teira-Esmatges, M. Rosa/AGH-3480-2022; Catala-Forner, Mar/M-5091-2018	Catala-Forner, Mar/0000-0002-1026-7097													1611-2490	1611-2504				JAN	2016	14	1
J	Chen, GC; Ulumuddin, YI; Pramudji, S; Chen, SY; Chen, B; Ye, Y; Ou, DY; Ma, ZY; Huang, H; Wang, JK				Chen, Guang C.; Ulumuddin, Yaya I.; Pramudji, Sastro; Chen, Shun Y.; Chen, Bin; Ye, Yong; Ou, Dan Y.; Ma, Zhi Y.; Huang, Hao; Wang, Jing K.			Rich soil carbon and nitrogen but low atmospheric greenhouse gas fluxes from North Sulawesi mangrove swamps in Indonesia	SCIENCE OF THE TOTAL ENVIRONMENT																	chen, bin/KZA-1706-2024; 黄 HUANG, 浩 HAO/JWO-6203-2024; Ulumuddin, Yaya Ihya/C-7204-2019	Ulumuddin, Yaya Ihya/0000-0002-4169-9853; Sari, Nopia/0000-0001-9018-1084; chen, bin/0000-0003-0735-228X; Chen, Guangcheng/0000-0001-8203-4834													0048-9697	1879-1026				JUL 15	2014	487
J	Sarr, PS; Nakamura, S; Ando, Y; Iwasaki, S; Subbarao, GV				Sarr, Papa Saliou; Nakamura, Satoshi; Ando, Yasuo; Iwasaki, Shinya; Subbarao, Guntur Venkata			Sorgoleone production enhances mycorrhizal association and reduces soil nitrification in sorghum	RHIZOSPHERE																		SARR, Papa Saliou/0000-0002-4478-4463														2452-2198				MAR	2021	17
J	Zhang, Y; Qian, YL; Bremer, DJ; Kaye, JP				Zhang, Yao; Qian, Yaling; Bremer, Dale J.; Kaye, Jason P.			Simulation of Nitrous Oxide Emissions and Estimation of Global Warming Potential in Turfgrass Systems Using the DAYCENT Model	JOURNAL OF ENVIRONMENTAL QUALITY																															0047-2425	1537-2537				JUL-AUG	2013	42	4
J	Mateo-Marín, N; Quílez, D; Guillén, M; Isla, R				Mateo-Marin, Noemi; Quilez, Dolores; Guillen, Monica; Isla, Ramon			Feasibility of stabilised nitrogen fertilisers decreasing greenhouse gas emissions under optimal management in sprinkler irrigated conditions	AGRICULTURE ECOSYSTEMS & ENVIRONMENT																	Mateo-Marín, Noemí/JHT-4437-2023; Quilez, Dolores/A-9740-2008; Guillen, Monica/KQU-8960-2024	Mateo-Marin, Noemi/0000-0002-1003-8294; Isla, Ramon/0000-0001-8913-853X; Guillen, Monica/0000-0003-0226-4053; Quilez, Dolores/0000-0002-2638-9443													0167-8809	1873-2305				MAR 1	2020	290
J	Dise, NB; Verry, ES				Dise, NB; Verry, ES			Suppression of peatland methane emission by cumulative sulfate deposition in simulated acid rain	BIOGEOCHEMISTRY																															0168-2563					APR	2001	53	2
J	Meng, XY; Ma, C; Petersen, SO				Meng, Xiaoyi; Ma, Chun; Petersen, Soren O.			Sensitive control of N2O emissions and microbial community dynamics by organic fertilizer and soil interactions	BIOLOGY AND FERTILITY OF SOILS																		MENG, Xiaoyi/0000-0003-0550-3478													0178-2762	1432-0789				OCT	2022	58	7
J	Majumdar, D				Majumdar, D			Methane and nitrous oxide emission from irrigated rice fields: Proposed mitigation strategies	CURRENT SCIENCE																	Majumdar, Deepanjan/L-1137-2016														0011-3891					MAY 25	2003	84	10
J	Roy, R; Klüber, HD; Conrad, R				Roy, R; Klüber, HD; Conrad, R			Early initiation of methane production in anoxic rice soil despite the presence of oxidants	FEMS MICROBIOLOGY ECOLOGY																															0168-6496					DEC	1997	24	4
J	Mondal, M; Biswas, B; Garai, S; Sarkar, S; Banerjee, H; Brahmachari, K; Bandyopadhyay, PK; Maitra, S; Brestic, M; Skalicky, M; Ondrisik, P; Hossain, A				Mondal, Mousumi; Biswas, Benukar; Garai, Sourav; Sarkar, Sukamal; Banerjee, Hirak; Brahmachari, Koushik; Bandyopadhyay, Prasanta Kumar; Maitra, Sagar; Brestic, Marian; Skalicky, Milan; Ondrisik, Peter; Hossain, Akbar			Zeolites Enhance Soil Health, Crop Productivity and Environmental Safety	AGRONOMY-BASEL																	Maitra, Sagar/ABG-6109-2020; Mondal, Mousumi/JRZ-0377-2023; BISWAS, BENUKAR/AAT-1013-2020; Sarkar, Sukamal/D-5994-2017; Brestic, Marian/A-8263-2012; Hossain, Akbar/K-1070-2012; Skalicky, Milan/B-2449-2009	Mondal, Mousumi/0000-0002-5652-2575; BISWAS, BENUKAR/0000-0002-7582-8377; Sarkar, Sukamal/0000-0002-1438-1778; Garai, Sourav/0000-0001-5823-078X; Banerjee, Hirak/0000-0003-4237-1435; Brestic, Marian/0000-0003-3470-6100; Maitra, Sagar/0000-0001-8210-1531; Hossain, Akbar/0000-0003-0264-2712; Skalicky, Milan/0000-0002-4114-6909														2073-4395				MAR	2021	11	3
J	Mori, A; Hojito, M				Mori, Akinori; Hojito, Masayuki			Effect of combined application of manure and fertilizer on N2O fluxes from a grassland soil in Nasu, Japan	AGRICULTURE ECOSYSTEMS & ENVIRONMENT																															0167-8809					OCT 1	2012	160
J	Rahman, N; Henke, C; Forrestal, PJ				Rahman, Niharika; Henke, Catarina; Forrestal, Patrick J.			Efficacy of the Nitrification Inhibitor 3,4 Dimethylpyrazol Succinic Acid (DMPSA) when Combined with Calcium Ammonium Nitrate and Ammonium Sulphate-A Soil Incubation Experiment	AGRONOMY-BASEL																	Rahman, Niharika/AGU-7173-2022	Rahman, Niharika/0000-0001-6029-7369; Forresal, Patrick/0000-0003-1023-1948														2073-4395				JUL	2021	11	7
J	de Jong, AEE; Guererro-Cruz, S; van Diggelen, JMH; Vaksmaa, A; Lamers, LPM; Jetten, MSM; Smolders, AJP; Rasigraf, O				de Jong, Anniek E. E.; Guererro-Cruz, Simon; van Diggelen, Josepha M. H.; Vaksmaa, Annika; Lamers, Leon P. M.; Jetten, Mike S. M.; Smolders, Alfons J. P.; Rasigraf, Olivia			Changes in microbial community composition, activity, and greenhouse gas production upon inundation of drained iron-rich peat soils	SOIL BIOLOGY & BIOCHEMISTRY																	Smolders, Alfons/H-2583-2012; Vaksmaa, Annika/ABF-3817-2021; Lamers, Leon/A-8718-2012; de Jong, Anniek/AAI-2110-2019; Jetten, Mike/B-8834-2011	Vaksmaa, Annika/0000-0003-4265-3061; de Jong, Anniek/0000-0002-8244-5497; Guerrero-Cruz, Simon/0000-0002-9111-8279													0038-0717	1879-3428				OCT	2020	149
J	Watts, DB; Runion, GB; Nannenga, KWS; Torbert, HA				Watts, Dexter B.; Runion, G. Brett; Nannenga, Katy W. Smith; Torbert, H. Allen			Impacts of Enhanced-Efficiency Nitrogen Fertilizers on Greenhouse Gas Emissions in a Coastal Plain Soil under Cotton	JOURNAL OF ENVIRONMENTAL QUALITY																	Torbert, Henry/AAE-5909-2021	Chapman, Katy/0000-0002-1152-6505													0047-2425	1537-2537				NOV-DEC	2015	44	6
J	Paludan, C; BlicherMathiesen, G				Paludan, C; BlicherMathiesen, G			Losses of inorganic carbon and nitrous oxide from a temperate freshwater wetland in relation to nitrate loading	BIOGEOCHEMISTRY																															0168-2563					NOV	1996	35	2
J	Shamsuzzaman, SM; Begum, M; Hanafi, MM; Samsuri, AW; Saud, HM; Jantan, NM				Shamsuzzaman, S. M.; Begum, Masuda; Hanafi, M. M.; Samsuri, A. W.; Saud, H. Mohd; Jantan, Nur Maisarah			EFFECTS OF NITRIFICATION INHIBITOR WITH ORGANIC MANURE AND UREA-N ON NUTRIENT ACCUMULATION AND YIELD OF MR219 RICE IN ACID SULPHATE SOIL	BANGLADESH JOURNAL OF BOTANY																	; Samsuri, Wahid/H-1763-2015	mohd saud, halimi/0000-0002-8945-0264; Samsuri, Wahid/0000-0002-5450-0604													0253-5416	2079-9926				DEC	2017	46	4
J	Zhang, M; Dai, Y; Dai, P; Sun, Z; Lin, X; He, Z; Tian, Y				Zhang, Manping; Dai, Yujie; Dai, Peiliang; Sun, Zekun; Lin, Xiaolan; He, Zhili; Tian, Yun			Finding the pieces for the anaerobic methane oxidation jigsaw puzzle in mangrove wetlands	INTERNATIONAL BIODETERIORATION & BIODEGRADATION																	He, Zhili/C-2879-2012														0964-8305	1879-0208				MAR	2022	168
J	Sriphirom, P; Towprayoon, S; Yagi, K; Rossopa, B; Chidthaisong, A				Sriphirom, Patikorn; Towprayoon, Sirintornthep; Yagi, Kazuyuki; Rossopa, Benjamas; Chidthaisong, Amnat			Changes in methane production and oxidation in rice paddy soils induced by biochar addition	APPLIED SOIL ECOLOGY																	Sriphirom, Patikorn/KCY-8311-2024														0929-1393	1873-0272				NOV	2022	179
J	FORBES, EA				FORBES, EA			DETERMINATION OF MICROGRAM AMOUNTS OF SULFATE BY EMISSION-SPECTROSCOPY OF BARIUM WITH A NITROUS OXIDE-ACETYLENE FLAME	ANALYST																															0003-2654						1973	98	1168
J	Oo, AZ; Gonai, T; Sudo, S; Win, KT; Shibata, A				Oo, Aung Zaw; Gonai, Takeru; Sudo, Shigeto; Win, Khin Thuzar; Shibata, Akira			Surface application of fertilizers and residue biochar on N2O emission from Japanese pear orchard soil	PLANT SOIL AND ENVIRONMENT																															1214-1178	1805-9368					2018	64	12
J	MURAKAMI, T; OWA, N; KUMAZAWA, K				MURAKAMI, T; OWA, N; KUMAZAWA, K			THE EFFECTS OF SOIL-CONDITIONS AND NITROGEN FORM ON N2O EVOLUTION BY DENITRIFICATION	SOIL SCIENCE AND PLANT NUTRITION																															0038-0768	1747-0765				MAR	1987	33	1
J	Taghizadeh-Toosi, A; Elsgaard, L; Clough, TJ; Labouriau, R; Ernstsen, V; Petersen, SO				Taghizadeh-Toosi, Arezoo; Elsgaard, Lars; Clough, Tim J.; Labouriau, Rodrigo; Ernstsen, Vibeke; Petersen, Soren O.			Regulation of N2O emissions from acid organic soil drained for agriculture	BIOGEOSCIENCES																	Clough, Timothy/Q-4982-2018; Taghizadeh-Toosi, Arezoo/C-2858-2016; Labouriau, Rodrigo/AAD-2576-2020; Elsgaard, Lars/A-7698-2013	Taghizadeh-Toosi, Arezoo/0000-0002-5166-0741; Labouriau, Rodrigo/0000-0001-8713-6864; Elsgaard, Lars/0000-0003-0058-7609													1726-4170	1726-4189				NOV 29	2019	16	23
J	Martínez-Eixarch, M; Alcaraz, C; Viñas, M; Noguerol, J; Aranda, X; Prenafeta-Boldú, FX; Català-Forner, M; Fennessy, MS; Ibáñez, C				Martinez-Eixarch, Maite; Alcaraz, Carles; Vinas, Marc; Noguerol, Joan; Aranda, Xavier; Prenafeta-Boldu, Frances-Xavier; Catala-Forner, Mar; Fennessy, M. Siobhan; Ibanez, Carles			The main drivers of methane emissions differ in the growing and flooded fallow seasons in Mediterranean rice fields	PLANT AND SOIL																	Martí, Carles/AAV-6637-2021; Noguerol, Joan/KWU-2727-2024; Prenafeta-Boldú, Francesc/B-5295-2014; Vinas, Marc/A-2502-2014; Martinez-Eixarch, Maite/A-9813-2011; Alcaraz, Carles/D-1930-2009	Vinas, Marc/0000-0002-4124-3602; Fennessy, Siobhan/0000-0001-8753-837X; Martinez-Eixarch, Maite/0000-0002-7352-8522; Alcaraz, Carles/0000-0002-2147-4796; Ibanez, Carles/0000-0002-7091-5527													0032-079X	1573-5036				MAR	2021	460	1-2
J	Huérfano, X; Fuertes-Mendizábal, T; Duñabeitia, MK; González-Murua, C; Estavillo, JM; Menéndez, S				Huerfano, Ximena; Fuertes-Mendizabal, Teresa; Dunabeitia, Miren K.; Gonzalez-Murua, Carmen; Maria Estavillo, Jose; Menendez, Sergio			Splitting the application of 3,4-dimethylpyrazole phosphate (DMPP): Influence on greenhouse gases emissions and wheat yield and quality under humid Mediterranean conditions	EUROPEAN JOURNAL OF AGRONOMY																	Huerfano, Ximena/AAY-4250-2021; Fuertes-Mendizabal, Teresa/JBJ-2207-2023; ESTAVILLO, José-María/P-5711-2019; Fuertes-Mendizabal, Teresa/Y-1498-2018; Gonzalez-Murua, Carmen/J-2968-2012; Menendez, Sergio/J-9373-2014; Dunabeitia, Miren Karmele/C-3140-2018	Fuertes-Mendizabal, Teresa/0000-0003-2307-3424; Gonzalez-Murua, Carmen/0000-0003-0310-5804; ESTAVILLO, Jose-Maria/0000-0002-3986-8005; Menendez, Sergio/0000-0002-2245-9088; Dunabeitia, Miren Karmele/0000-0002-5767-1193; Fuertes-Mendizabal, Teresa/0000-0002-2736-0765													1161-0301	1873-7331				MAR	2015	64
J	TORTOSO, AC; HUTCHINSON, GL				TORTOSO, AC; HUTCHINSON, GL			CONTRIBUTIONS OF AUTOTROPHIC AND HETEROTROPHIC NITRIFIERS TO SOIL NO AND N2O EMISSIONS	APPLIED AND ENVIRONMENTAL MICROBIOLOGY																															0099-2240	1098-5336				JUN	1990	56	6
J	Rajbonshi, MP; Mitra, S; Bhattacharyya, P				Rajbonshi, Manas Protim; Mitra, Sudip; Bhattacharyya, Pratap			Agro-technologies for greenhouse gases mitigation in flooded rice fields for promoting climate smart agriculture	ENVIRONMENTAL POLLUTION																		Rajbonshi, Manas/0000-0001-9671-9658; Mitra, Sudip/0000-0002-1838-8264													0269-7491	1873-6424				JUN 1	2024	350
J	Tierling, J; Kuhlmann, H				Tierling, Jens; Kuhlmann, Hermann			Emissions of nitrous oxide (N2O) affected by pH-related nitrite accumulation during nitrification of N fertilizers	GEODERMA																															0016-7061	1872-6259				JAN 15	2018	310
J	FLEMMING, CA; TREVORS, JT				FLEMMING, CA; TREVORS, JT			EFFECT OF COPPER ON NITROUS-OXIDE REDUCTION IN FRESH-WATER SEDIMENT	WATER AIR AND SOIL POLLUTION																															0049-6979	1573-2932				AUG	1988	40	3-4
J	Le Mer, J; Roger, P				Le Mer, J; Roger, P			Production, oxidation, emission and consumption of methane by soils: A review	EUROPEAN JOURNAL OF SOIL BIOLOGY																															1164-5563	1778-3615				JAN-MAR	2001	37	1
J	Sawamoto, T; Yoshida, R; Abe, K; Matsunaka, T				Sawamoto, Takuji; Yoshida, Ryou; Abe, Kotomi; Matsunaka, Teruo			No significant difference in N2O emission, fertilizer-induced N2O emission factor and CH4 absorption between anaerobically digested cattle slurry and chemical fertilizer applied timothy (Phleum pratense L.) sward in central Hokkaido, Japan	SOIL SCIENCE AND PLANT NUTRITION																															0038-0768	1747-0765				JUN	2010	56	3
J	Menéndez, S; Merino, P; Pinto, M; González-Murua, C; Estavillo, JM				Menendez, S.; Merino, P.; Pinto, M.; Gonzalez-Murua, C.; Estavillo, J. M.			3,4-dimethylpyrazol phosphate effect on nitrous oxide, nitric oxide, ammonia, and carbon dioxide emissions from grasslands	JOURNAL OF ENVIRONMENTAL QUALITY																	ESTAVILLO, José-María/P-5711-2019; Pinto, Míriam/B-8000-2013; Gonzalez-Murua, Carmen/J-2968-2012; Merino, Pilar/K-4555-2014; Menendez, Sergio/J-9373-2014	Gonzalez-Murua, Carmen/0000-0003-0310-5804; Bastias, Elizabeth/0009-0006-0675-1181; ESTAVILLO, Jose-Maria/0000-0002-3986-8005; Pinto, Miriam/0000-0002-7398-3306; Merino, Pilar/0000-0002-5242-5479; Menendez, Sergio/0000-0002-2245-9088													0047-2425	1537-2537				JUL-AUG	2006	35	4
J	Chi, YB; Wei, CC; Zheng, Q; Yang, PL; Ren, SM				Chi, Yanbing; Wei, Chenchen; Zheng, Qiang; Yang, Peiling; Ren, Shumei			Potential risk of soil reactive gaseous nitrogen emissions under reclaimed water irrigation in a wheat-maize rotation system	AGRICULTURAL WATER MANAGEMENT																	Yang, Pei-Ling/KIG-5763-2024; Chi, Yanbing/GYA-3036-2022														0378-3774	1873-2283				OCT 1	2023	288
J	Chisholm, CMW; Cameron, KC; Di, HJ; Green, TC				Chisholm, Christopher M. W.; Cameron, Keith C.; Di, Hong J.; Green, Tim C.			The effect of polyferric sulphate treated farm dairy effluent and clarified water on leaching losses, greenhouse gas emissions and pasture growth	NEW ZEALAND JOURNAL OF AGRICULTURAL RESEARCH																	Di, Hong Jie/G-5583-2010														0028-8233	1175-8775				JUL 3	2021	64	3
J	Yan, Q; Yang, HH; Yan, L; Zhang, KQ; Li, JJ; Wang, F				Yan, Qing; Yang, Houhua; Yan, Lei; Zhang, Keqiang; Li, Jiajia; Wang, Feng			Quantifying soil N2O emissions from soil and anaerobically digested swine manure, nitrification and denitrification using 15N isotope labeling method	ENVIRONMENTAL SCIENCE AND POLLUTION RESEARCH																	Jia, li/GPW-8015-2022; Li, Yanan/ABE-1354-2021														0944-1344	1614-7499				JUN	2021	28	24
J	Kim, J; Chaudhary, DR; Kang, H				Kim, Jinhyun; Chaudhary, Doongar R.; Kang, Hojeong			Nitrogen addition differently alters GHGs production and soil microbial community of tidal salt marsh soil depending on the types of halophyte	APPLIED SOIL ECOLOGY																	Chaudhary, Doongar/I-3491-2019; Kang, Hojeong/C-7208-2011; Kim, Jinhyun/H-2308-2015	Kang, Hojeong/0000-0002-2088-6406; , Jinhyun/0000-0002-6762-0322													0929-1393	1873-0272				JUN	2020	150
J	Huang, Q; Wang, JL; Wang, C; Wang, Q				Huang, Qiong; Wang, Jianlei; Wang, Cong; Wang, Qing			The 19-years inorganic fertilization increased bacterial diversity and altered bacterial community composition and potential functions in a paddy soil	APPLIED SOIL ECOLOGY																	Wang, Cong/GRJ-9638-2022														0929-1393	1873-0272				DEC	2019	144
J	Yang, LQ; Zhu, GD; Ju, XT; Liu, R				Yang, Liuqing; Zhu, Gaodi; Ju, Xiaotang; Liu, Rui			How nitrification-related N2O is associated with soil ammonia oxidizers in two contrasting soils in China?	SCIENCE OF THE TOTAL ENVIRONMENT																		Ju, Xiaotang/0000-0003-2593-9500													0048-9697	1879-1026				MAY 20	2021	770
J	Zilio, M; Pigoli, A; Rizzi, B; Goglio, A; Tambone, F; Giordano, A; Maretto, L; Squartini, A; Stevanato, P; Meers, E; Schoumans, O; Adani, F				Zilio, Massimo; Pigoli, Ambrogio; Rizzi, Bruno; Goglio, Andrea; Tambone, Fulvia; Giordano, Andrea; Maretto, Laura; Squartini, Andrea; Stevanato, Piergiorgio; Meers, Erik; Schoumans, Oscar; Adani, Fabrizio			Nitrogen dynamics in soils fertilized with digestate and mineral fertilizers: A full field approach	SCIENCE OF THE TOTAL ENVIRONMENT																	Squartini, Andrea/AAX-9942-2020; Meers, Erik/A-2789-2016; Giordano, Andrea/KBC-8884-2024	GIORDANO, ANDREA/0000-0002-9747-133X; STEVANATO, PIERGIORGIO/0000-0002-6577-6956; Maretto, Laura/0009-0004-9719-8275; ZILIO, MASSIMO/0000-0001-5007-4540													0048-9697	1879-1026				APR 10	2023	868
J	Barth, G; Otto, R; Almeida, RF; Cardoso, EJBN; Cantarella, H; Vitti, GC				Barth, Gabriel; Otto, Rafael; Almeida, Risely Ferraz; Bran Nogueira Cardoso, Elke Jurandy; Cantarella, Heitor; Vitti, Godofredo Cesar			Conversion of ammonium to nitrate and abundance of ammonium-oxidizing-microorganism in Tropical soils with nitrification inhibitor	SCIENTIA AGRICOLA																	Cantarella, Heitor/B-1699-2018; Cardoso, Elke/E-5039-2013; Vitti, Godofredo/A-3509-2013; Otto, Rafael/D-4423-2012; Ferraz-Almeida, Risely/N-5147-2014	Cantarella, Heitor/0000-0002-1894-3029; Cardoso, Elke/0000-0003-3938-0373; Otto, Rafael/0000-0003-1472-298X; Ferraz-Almeida, Risely/0000-0003-0577-3961													1678-992X						2020	77	4
J	Coyotzi, S; Doxey, AC; Clark, ID; Lapen, DR; Van Cappellen, P; Neufeld, JD				Coyotzi, Sara; Doxey, Andrew C.; Clark, Ian D.; Lapen, David R.; Van Cappellen, Philippe; Neufeld, Josh D.			Agricultural soil denitrifiers possess extensive nitrite reductase gene diversity	ENVIRONMENTAL MICROBIOLOGY																	Van Cappellen, Philippe/A-2906-2013														1462-2912	1462-2920				MAR	2017	19	3
J	Bozal-Leorri, A; Arregui, LM; Torralbo, F; González-Moro, MB; González-Murua, C; Aparicio-Tejo, P				Bozal-Leorri, Adrian; Miguel Arregui, Luis; Torralbo, Fernando; Begona Gonzalez-Moro, Ma; Gonzalez-Murua, Carmen; Aparicio-Tejo, Pedro			Soil moisture modulates biological nitrification inhibitors release in sorghum plants	PLANT AND SOIL																	Bozal-Leorri, Adrian/AAB-1003-2021; Torralbo, Fernando/AAU-1491-2021; Gonzalez-Murua, Carmen/J-2968-2012; Aparicio-Tejo, Pedro M/E-9062-2011; Arregui, Luis Miguel/L-1402-2014	Gonzalez-Murua, Carmen/0000-0003-0310-5804; BOZAL-LEORRI, ADRIAN/0000-0001-6617-1222; Aparicio-Tejo, Pedro M/0000-0002-7342-6999; Torralbo, Fernando/0000-0002-7592-4932; Arregui, Luis Miguel/0000-0002-8875-395X													0032-079X	1573-5036				JUN	2023	487	1-2
J	Mendoza, Y; Goodwin, KD; Happell, JD				Mendoza, Y.; Goodwin, K. D.; Happell, J. D.			Microbial Removal of Atmospheric Carbon Tetrachloride in Bulk Aerobic Soils	APPLIED AND ENVIRONMENTAL MICROBIOLOGY																	Goodwin, Kelly/B-4985-2014	Goodwin, Kelly/0000-0001-9583-8073; Happell, James/0000-0001-6049-3909													0099-2240	1098-5336				SEP	2011	77	17
J	Guzman-Bustamante, I; Schulz, R; Müller, T; Ruser, R				Guzman-Bustamante, Ivan; Schulz, Rudolf; Mueller, Torsten; Ruser, Reiner			Split N application and DMP based nitrification inhibitors mitigate N2O losses in a soil cropped with winter wheat	NUTRIENT CYCLING IN AGROECOSYSTEMS																		Guzman-Bustamante, Ivan/0000-0001-6891-0041; Muller, Torsten/0000-0002-0175-9436													1385-1314	1573-0867				JUL	2022	123	3
J	Wakelin, S; Maclean, P; Cave, V; Zhou, JZ; Grelet, GA; Whitehead, D				Wakelin, Steve; Maclean, Paul; Cave, Vanessa; Zhou, Jizhong; Grelet, Gwen-Aelle; Whitehead, David			Characterising the soil ecosystem phenotype associated with relatively low nitrate-N concentrations	APPLIED SOIL ECOLOGY																	Wakelin, Steven/C-3170-2011; Zhou, Jizhong/ACC-8029-2022; Whitehead, David/AAB-1608-2019	Maclean, Paul/0000-0001-8898-8276; Zhou, Jizhong/0000-0003-2014-0564													0929-1393	1873-0272				OCT	2019	142
J	Li, ZG; Xia, SJ; Zhang, RH; Zhang, RQ; Chen, F; Liu, Y				Li, Zhiguo; Xia, Shujie; Zhang, Runhua; Zhang, Runqin; Chen, Fang; Liu, Yi			N2O emissions and product ratios of nitrification and denitrification are altered by K fertilizer in acidic agricultural soils	ENVIRONMENTAL POLLUTION																	Li, Xibing/ABD-5781-2021														0269-7491	1873-6424				OCT	2020	265		B
J	Montoya, M; Guardia, G; Recio, J; Castellano-Hinojosa, A; Ginés, C; Bedmar, EJ; Alvarez, JM; Vallejo, A				Montoya, Monica; Guardia, Guillermo; Recio, Jaime; Castellano-Hinojosa, Antonio; Gines, Celia; Bedmar, Eulogio J.; Alvarez, Jose Manuel; Vallejo, Antonio			Zinc-nitrogen co-fertilization influences N2O emissions and microbial communities in an irrigated maize field	GEODERMA																	Montoya, Mónica/ABA-7105-2020; Recio, Jaime/S-1019-2019; GUARDIA VAZQUEZ, GUILLERMO/I-8226-2018; Castellano-Hinojosa, Antonio/P-1988-2014; ALVAREZ ALVAREZ, JOSE MANUEL/R-6899-2018; VALLEJO, ANTONIO/K-6823-2014	MONTOYA NOVILLO, MONICA/0000-0003-2051-911X; GUARDIA VAZQUEZ, GUILLERMO/0000-0002-2228-1398; Castellano-Hinojosa, Antonio/0000-0002-5785-7625; ALVAREZ ALVAREZ, JOSE MANUEL/0000-0002-8530-7241; Recio, Jaime/0000-0002-6317-5495; VALLEJO, ANTONIO/0000-0003-0311-7450													0016-7061	1872-6259				FEB 1	2021	383
J	Gao, YC; Chen, H; Zeng, XY				Gao, Yongheng; Chen, Huai; Zeng, Xiaoyang			Effects of nitrogen and sulfur deposition on CH4 and N2O fluxes in high-altitude peatland soil under different water tables in the Tibetan Plateau	SOIL SCIENCE AND PLANT NUTRITION																	Chen, Huai/A-7418-2015; Chen, Huai/AAI-1024-2020	Chen, Huai/0000-0001-6208-1481; Chen, Huai/0000-0001-7650-289X													0038-0768	1747-0765				JUN	2014	60	3
J	Montoya, M; Castellano-Hinojosa, A; Vallejo, A; Alvarez, JM; Bedmar, EJ; Recio, J; Guardia, G				Montoya, Monica; Castellano-Hinojosa, Antonio; Vallejo, Antonio; Manuel Alvarez, Jose; Bedmar, Eulogio J.; Recio, Jaime; Guardia, Guillermo			Zinc fertilizers influence greenhouse gas emissions and nitrifying and denitrifying communities in a non-irrigated arable cropland	GEODERMA																	Recio, Jaime/S-1019-2019; Montoya, Mónica/ABA-7105-2020; ALVAREZ ALVAREZ, JOSE MANUEL/R-6899-2018; GUARDIA VAZQUEZ, GUILLERMO/I-8226-2018; VALLEJO, ANTONIO/K-6823-2014; Castellano-Hinojosa, Antonio/P-1988-2014	ALVAREZ ALVAREZ, JOSE MANUEL/0000-0002-8530-7241; MONTOYA NOVILLO, MONICA/0000-0003-2051-911X; GUARDIA VAZQUEZ, GUILLERMO/0000-0002-2228-1398; Recio, Jaime/0000-0002-6317-5495; VALLEJO, ANTONIO/0000-0003-0311-7450; Castellano-Hinojosa, Antonio/0000-0002-5785-7625													0016-7061	1872-6259				SEP 1	2018	325
J	Logozzo, LA; Soued, C; Bortolotti, LE; Badiou, P; Kowal, P; Page, B; Bogard, MJ				Logozzo, L. A.; Soued, C.; Bortolotti, L. E.; Badiou, P.; Kowal, P.; Page, B.; Bogard, M. J.			Agricultural Land Use Impacts Aquatic Greenhouse Gas Emissions From Wetlands in the Canadian Prairie Pothole Region	GLOBAL BIOGEOCHEMICAL CYCLES																	Badiou, Pascal/H-3841-2019; Bortolotti, Lauren/F-2026-2010														0886-6236	1944-9224				MAR	2025	39	3
J	Phuong, NTK; Khoi, CM; Ritz, K; Sinh, NV; Tarao, M; Toyota, K				Nguyen Thi Kim Phuong; Khoi, Chau Minh; Ritz, Karl; Nguyen Van Sinh; Tarao, Mitsunori; Toyota, Koki			Potential Use of Rice Husk Biochar and Compost to Improve P Availability and Reduce GHG Emissions in Acid Sulfate Soil	AGRONOMY-BASEL																	Toyota, Koki/C-4615-2013; Nguyen, Sinh/ABE-8477-2021; Nguyen, Phuong/AED-7477-2022; TARAO, Mitsunori/G-1142-2013	Van Nguyen, Sinh/0000-0003-0952-820X; Nguyen, Phuong/0000-0002-0931-2217														2073-4395				MAY	2020	10	5
J	Lang, TTM; Schindler, L; Nakajima, C; Hülsmann, L; Knorr, KH; Borken, W				Lang, Thi Tra My; Schindler, Lars; Nakajima, Chihiro; Huelsmann, Lisa; Knorr, Klaus-Holger; Borken, Werner			Greenhouse gas fluxes from two drained pond sediments: a mesocosm study	BIOGEOCHEMISTRY																															0168-2563	1573-515X				APR 1	2025	168	2
J	Sidhu, PK; Taggert, BI; Chen, DL; Wille, U				Sidhu, Parvinder K.; Taggert, Bethany, I; Chen, Deli; Wille, Uta			Degradation of the Nitrification Inhibitor 3,4-Dimethylpyrazole Phosphate in Soils: Indication of Chemical Pathways	ACS AGRICULTURAL SCIENCE & TECHNOLOGY																	Wille, Uta/AEW-9959-2022; Chen, Deli/LTF-5854-2024	Wille, Uta/0000-0003-1756-5449; Taggert, Bethany/0000-0001-8845-7125														2692-1952				OCT 18	2021	1	5
J	Souri, MK				Souri, Mohammad Kazem			Effectiveness of Chloride Compared to 3,4-Dimethylpyrazole Phosphate on Nitrification Inhibition in Soil	COMMUNICATIONS IN SOIL SCIENCE AND PLANT ANALYSIS																	Souri, Mohammad/K-5731-2019	Souri, Mohammad Kazem/0000-0003-4958-5364													0010-3624						2010	41	14
J	Guo, LP; Wang, XD; Diao, TT; Ju, XT; Niu, XG; Zheng, L; Zhang, XY; Han, X				Guo, Liping; Wang, Xuedong; Diao, Tiantian; Ju, Xiaotang; Niu, Xiaoguang; Zheng, Lei; Zhang, Xinyue; Han, Xue			N2O emission contributions by different pathways and associated microbial community dynamics in a typical calcareous vegetable soil	ENVIRONMENTAL POLLUTION																	Diao, Tina/HMD-1532-2023	Ju, Xiaotang/0000-0003-2593-9500; Guo, Liping/0000-0001-5454-3092; Wang, Xuedong/0000-0002-4982-572X													0269-7491	1873-6424				NOV	2018	242		B
J	Fan, CH; Zhang, W; Chen, X; Li, N; Li, W; Wang, Q; Duan, PP; Chen, M				Fan, Changhua; Zhang, Wen; Chen, Xin; Li, Ning; Li, Wei; Wang, Qing; Duan, Pengpeng; Chen, Miao			Residual effects of four-year amendments of organic material on N2O production driven by ammonia-oxidizing archaea and bacteria in a tropical vegetable soil	SCIENCE OF THE TOTAL ENVIRONMENT																	miao, chen/KCL-0955-2024; fan, chang/JKH-8311-2023	MIAO, CHEN/0000-0001-5165-9823; Changhua, Fan/0000-0001-5804-7694													0048-9697	1879-1026				AUG 10	2021	781
J	Barcelos, JPDQ; De Souza, M; Do Nascimento, CAC; Rosolem, CA				De Queiroz Barcelos, Jessica Pigatto; De Souza, Murilo; Do Nascimento, Carlos Antonio Costa; Rosolem, Ciro Antonio			Soil acidity amelioration improves N and C cycles in the short term in a system with soybean followed by maize-guinea grass intercropping	GEODERMA																	Nascimento, Carlos/V-6054-2019; Rosolem, Ciro Antonio/S-1504-2019; Pigatto de Queiroz Barcelos, Jessica/B-4070-2017	Pigatto de Queiroz Barcelos, Jessica/0000-0002-2165-0606; /0000-0003-3786-9845													0016-7061	1872-6259				SEP 1	2022	421
J	Kölln, OT; Franco, HCJ; Ferreira, DA; Vargas, VP; Castro, SAD; Cantarella, H; Caldana, C; Trivelin, PCO				Koelln, Oriel Tiago; Junqueira Franco, Henrique Coutinho; Ferreira, Danilo Alves; Vargas, Vitor Paulo; de Quassi Castro, Saulo Augusto; Cantarella, Heitor; Caldana, Camila; Ocheuze Trivelin, Paulo Cesar			Root extracts of Bracchiaria humidicola and Saccharum spontaneum to increase N use by sugarcane	SCIENTIA AGRICOLA																	Cantarella, Heitor/B-1699-2018; Kölln, Oriel/C-8126-2016; Trivelin, Paulo/D-7605-2012; Quassi de Castro, Saulo Augusto/C-5929-2018	Kolln, Oriel/0000-0002-8507-9808; Quassi de Castro, Saulo Augusto/0000-0002-8618-6517													1678-992X					JAN-FEB	2016	73	1
J	Guo, CQ; Wang, HM; Zou, DB; Wang, Y; Han, XR				Guo, Changqing; Wang, Hongmei; Zou, Dianbo; Wang, Yue; Han, Xiaori			A novel amended nitrification inhibitor confers an enhanced suppression role in the nitrification of ammonium in soil	JOURNAL OF SOILS AND SEDIMENTS																	Guo, Changqing/MIP-8396-2025														1439-0108	1614-7480				MAR	2022	22	3
J	Wu, SF; Wu, LH; Shi, QW; Wang, ZQ; Chen, XY; Li, YS				Wu Shao-fu; Wu Liang-huan; Shi Qi-wei; Wang Zhong-qiang; Chen Xian-you; Li Yong-shan			Effects of a new nitrification inhibitor 3,4-dimethylpyrazole phosphate (DMPP) on nitrate and potassium leaching in two soils	JOURNAL OF ENVIRONMENTAL SCIENCES																		Li, Yongshan/0009-0007-2585-3121													1001-0742	1878-7320					2007	19	7
J	Hartman, WH; de Mesquita, CPB; Theroux, SM; Morgan-Lang, C; Baldocchi, DD; Tringe, SG				Hartman, Wyatt H.; Bueno de Mesquita, Clifton P.; Theroux, Susanna M.; Morgan-Lang, Connor; Baldocchi, Dennis D.; Tringe, Susannah G.			Multiple microbial guilds mediate soil methane cycling along a wetland salinity gradient	MSYSTEMS																	Baldocchi, Dennis/A-1625-2009; Morgan-Lang, Connor/P-5309-2014; Tringe, Susannah/T-9431-2019; Bueno de Mesquita, Clifton/AAA-6180-2019	Bueno de Mesquita, Clifton/0000-0002-2565-7100; Tringe, Susannah/0000-0001-6479-8427													2379-5077					JAN 23	2024	9	1
J	Guo, JX; Zhou, YX; Guo, HJ; Min, W				Guo, Jiaxin; Zhou, Yongxue; Guo, Huijuan; Min, Wei			Saline and alkaline stresses alter soil properties and composition and structure of gene-based nitrifier and denitrifier communities in a calcareous desert soil	BMC MICROBIOLOGY																	MIN, WEI/KMX-3918-2024; guo, JiaXin/IUN-5825-2023	guo, jia xin/0000-0002-5629-1535													1471-2180					SEP 15	2021	21	1
J	Balan, SA; Welsh, H; Amundson, R				Balan, Simona A.; Welsh, Hannah; Amundson, Ronald			Comparative C, N, and S cycling along a Californian grassland chronosequence	GEODERMA																	Amundson, Ronald/E-2654-2015	Amundson, Ronald/0000-0003-1510-7313; Balan, Simona/0000-0003-0438-1616													0016-7061	1872-6259				NOV	2023	439
J	Benckiser, G; Christ, E; Herbert, T; Weiske, A; Blome, J; Hardt, M				Benckiser, Gero; Christ, Elke; Herbert, Tobias; Weiske, Achim; Blome, Johannes; Hardt, Martin			The nitrification inhibitor 3,4-dimethylpyrazole-phosphat (DMPP) - quantification and effects on soil metabolism	PLANT AND SOIL																															0032-079X	1573-5036				OCT	2013	371	1-2
J	Chmura, GL; Kellman, L; Guntenspergen, GR				Chmura, Gail L.; Kellman, Lisa; Guntenspergen, Glenn R.			The greenhouse gas flux and potential global warming feedbacks of a northern macrotidal and microtidal salt marsh	ENVIRONMENTAL RESEARCH LETTERS																	Chmura, Gail/LNI-4648-2024	Chmura, Gail/0000-0001-7163-3903													1748-9326					OCT-DEC	2011	6	4
J	Malyan, SK; Bhatia, A; Fagodiya, RK; Kumar, SS; Kumar, A; Gupta, DK; Tomer, R; Harit, RC; Kumar, V; Jain, N; Pathak, H				Malyan, Sandeep K.; Bhatia, Arti; Fagodiya, Ram Kishor; Kumar, Smita S.; Kumar, Amit; Gupta, Dipak Kumar; Tomer, Ritu; Harit, Ramesh Chand; Kumar, Vinod; Jain, Niveta; Pathak, Himanshu			Plummeting global warming potential by chemicals interventions in irrigated rice: A lab to field assessment	AGRICULTURE ECOSYSTEMS & ENVIRONMENT																	Malyan, Sandeep/AAJ-6514-2020; Kumar, Amit/ABC-8065-2020; Kumar, Vinod/AFH-8309-2022; Kumar, Smita/O-4532-2019; Fagodiya, Ram K./J-6773-2019	Jain, Niveta/0000-0001-6387-7836; Kumar, Smita/0000-0002-9294-7634; Fagodiya, Ram K./0000-0001-7275-2306													0167-8809	1873-2305				OCT 1	2021	319
J	Lin, CF; Larsen, EI; Grace, PR; Smith, JJ				Lin, Chaofeng; Larsen, Eloise I.; Grace, Peter R.; Smith, James J.			Microcosm Study of Iron Mobilization and Greenhouse Gas Evolution in Soils of a Plantation-Forested Subtropical Coastal Catchment	WATER AIR AND SOIL POLLUTION																	Lin, Chaofeng/D-3563-2011; Grace, Peter/F-3743-2012; Smith, jim/LOS-8915-2024	Grace, Peter/0000-0003-4136-4129; Smith, James/0000-0001-9687-3022													0049-6979	1573-2932				SEP	2012	223	7
J	Petrova, IP; Pekrun, C; Moeller, K				Petrova, Ioana Petrova; Pekrun, Carola; Moeller, Kurt			Organic Matter Composition of Digestates Has a Stronger Influence on N2O Emissions than the Supply of Ammoniacal Nitrogen	AGRONOMY-BASEL																																2073-4395				NOV	2021	11	11
J	Dong, HB; Yao, ZS; Zheng, XH; Mei, BL; Xie, BH; Wang, R; Deng, J; Cui, F; Zhu, JG				Dong, Haibo; Yao, Zhisheng; Zheng, Xunhua; Mei, Baoling; Xie, Baohua; Wang, Rui; Deng, Jia; Cui, Feng; Zhu, Jianguo			Effect of ammonium-based, non-sulfate fertilizers on CH4 emissions from a paddy field with a typical Chinese water management regime	ATMOSPHERIC ENVIRONMENT																	Yao, Zhisheng/A-5749-2015; Deng, Jia/A-8468-2018; Zheng, Xunhua/AAH-8172-2019; Wang, Rui/AAJ-6579-2020; Zheng, Xunhua/D-3048-2017	Yao, Zhisheng/0000-0001-6242-2426; Rui, Wang/0000-0001-5079-1080; Zheng, Xunhua/0000-0002-4138-7470													1352-2310	1873-2844				FEB	2011	45	5
J	Pfab, H; Palmer, I; Buegger, F; Fiedler, S; Müller, T; Ruser, R				Pfab, Helena; Palmer, Iris; Buegger, Franz; Fiedler, Sabine; Mueller, Torsten; Ruser, Reiner			Influence of a nitrification inhibitor and of placed N-fertilization on N2O fluxes from a vegetable cropped loamy soil	AGRICULTURE ECOSYSTEMS & ENVIRONMENT																	Palmer, Iris/KDO-0647-2024	Ruser, Reiner/0000-0003-0328-1744; Fiedler, Sabine/0000-0001-9696-9630													0167-8809	1873-2305				MAR 15	2012	150
J	Debreczeni, K; Berecz, K				Debreczeni, K; Berecz, K			Monitoring of gaseous nitrogen losses from nitrogen fertilizers in model experiments	COMMUNICATIONS IN SOIL SCIENCE AND PLANT ANALYSIS					1997 International Soil and Plant Analysis Symposium	AUG 02-07, 1997	MINNEAPOLIS, MN	Soil & Plant Analysis Council Inc																							0010-3624	1532-2416					1998	29	11-14
J	Shan, J; Zhao, X; Sheng, R; Xia, YQ; Ti, CP; Quan, XF; Wang, SW; Wei, WX; Yan, XY				Shan, Jun; Zhao, Xu; Sheng, Rong; Xia, Yongqiu; Ti, Chaopu; Quan, Xiaofei; Wang, Shuwei; Wei, Wenxue; Yan, Xiaoyuan			Dissimilatory Nitrate Reduction Processes in Typical Chinese Paddy Soils: Rates, Relative Contributions, and Influencing Factors	ENVIRONMENTAL SCIENCE & TECHNOLOGY																	XIA, Yongqiu/D-6236-2017; Zhao, Xu/I-4527-2019; Shan, Jun/G-2949-2011	TI, CHAOPU/0000-0002-6660-8188; Shan, Jun/0000-0002-0276-4456													0013-936X	1520-5851				SEP 20	2016	50	18
J	Zhu, X; Burger, M; Doane, TA; Horwath, WR				Zhu, Xia; Burger, Martin; Doane, Timothy A.; Horwath, William R.			Ammonia oxidation pathways and nitrifier denitrification are significant sources of N2O and NO under low oxygen availability	PROCEEDINGS OF THE NATIONAL ACADEMY OF SCIENCES OF THE UNITED STATES OF AMERICA																	Zhu-Barker, Xia/F-1520-2015	Zhu-Barker, Xia/0000-0001-9050-3696													0027-8424					APR 16	2013	110	16
J	Wang, C; Lai, DYF; Sardans, J; Wang, WQ; Zeng, CS; Peñuelas, J				Wang, Chun; Lai, Derrick Y. F.; Sardans, Jordi; Wang, Weiqi; Zeng, Congsheng; Penuelas, Josep			Factors Related with CH4 and N2O Emissions from a Paddy Field: Clues for Management implications	PLOS ONE																	Wang, weiqi/AAN-8209-2020; Penuelas, Josep/D-9704-2011; Sardans, Jordi/AEM-0228-2022; Lai, Derrick Y.F./B-1387-2009	Lai, Derrick Y.F./0000-0002-1225-9904; wang, weiqi/0000-0001-8503-0978													1932-6203					JAN 12	2017	12	1
J	Mastrocicco, M; Colombani, N; Castaldelli, G				Mastrocicco, Micol; Colombani, Nicolo; Castaldelli, Giuseppe			Direct measurement of dissolved dinitrogen to refine reactive modelling of denitrification in agricultural soils	SCIENCE OF THE TOTAL ENVIRONMENT																	colombani, nicolo/J-2336-2015; Castaldelli, Giuseppe/Q-8301-2016; mastrocicco, micol/J-2291-2015	colombani, nicolo/0000-0002-6593-8505; Castaldelli, Giuseppe/0000-0001-5954-1133; mastrocicco, micol/0000-0003-3251-9117													0048-9697	1879-1026				JAN 10	2019	647
J	Corrochano-Monsalve, M; Huérfano, X; Menéndez, S; Torralbo, F; Fuertes-Mendizábal, T; Estavillo, JM; González-Murua, C				Corrochano-Monsalve, Mario; Huerfano, Ximena; Menendez, Sergio; Torralbo, Fernando; Fuertes-Mendizabal, Teresa; Estavillo, Jose-Maria; Gonzalez-Murua, Carmen			Relationship between tillage management and DMPSA nitrification inhibitor efficiency	SCIENCE OF THE TOTAL ENVIRONMENT																	Torralbo, Fernando/AAU-1491-2021; ESTAVILLO, José-María/P-5711-2019; Fuertes-Mendizabal, Teresa/JBJ-2207-2023; Huerfano, Ximena/AAY-4250-2021; CORROCHANO-MONSALVE, MARIO/GQP-6793-2022; Fuertes-Mendizabal, Teresa/Y-1498-2018; Menendez, Sergio/J-9373-2014; Gonzalez-Murua, Carmen/J-2968-2012	Fuertes-Mendizabal, Teresa/0000-0003-2307-3424; ESTAVILLO, Jose-Maria/0000-0002-3986-8005; Menendez, Sergio/0000-0002-2245-9088; Fuertes-Mendizabal, Teresa/0000-0002-2736-0765; Corrochano-Monsalve, Mario/0000-0002-8191-1847; Torralbo, Fernando/0000-0002-7592-4932; Gonzalez-Murua, Carmen/0000-0003-0310-5804													0048-9697	1879-1026				MAY 20	2020	718
J	Thers, H; Petersen, SO; Elsgaard, L				Thers, Henrik; Petersen, Soren O.; Elsgaard, Lars			DMPP reduced nitrification, but not annual N2O emissions from mineral fertilizer applied to oilseed rape on a sandy loam soil	GLOBAL CHANGE BIOLOGY BIOENERGY																	Thers, Henrik/AAJ-2757-2020; Elsgaard, Lars/A-7698-2013	Thers, Henrik/0000-0001-9166-1418; Elsgaard, Lars/0000-0003-0058-7609													1757-1693	1757-1707				DEC	2019	11	12
J	Huérfano, X; Fuertes-Mendizábal, T; Fernández-Diez, K; Estavillo, JM; González-Murua, C; Menéndez, S				Huerfano, Ximena; Fuertes-Mendizabal, Teresa; Fernandez-Diez, Kevin; Maria Estavillo, Jose; Gonzalez-Murua, Carmen; Menendez, Sergio			The new nitrification inhibitor 3,4-dimethylpyrazole succinic (DMPSA) as an alternative to DMPP for reducing N2O emissions from wheat crops under humid Mediterranean conditions	EUROPEAN JOURNAL OF AGRONOMY																	ESTAVILLO, José-María/P-5711-2019; Fuertes-Mendizabal, Teresa/JBJ-2207-2023; Huerfano, Ximena/AAY-4250-2021; Menendez, Sergio/J-9373-2014; Fuertes-Mendizabal, Teresa/Y-1498-2018; Gonzalez-Murua, Carmen/J-2968-2012	ESTAVILLO, Jose-Maria/0000-0002-3986-8005; Menendez, Sergio/0000-0002-2245-9088; Fuertes-Mendizabal, Teresa/0000-0003-2307-3424; Gonzalez-Murua, Carmen/0000-0003-0310-5804; Fuertes-Mendizabal, Teresa/0000-0002-2736-0765; Huerfano Salinas, Ximena/0000-0001-5760-4006													1161-0301	1873-7331				OCT	2016	80
J	da Silva, RB; Antunes, T; Rosa, JS; Packer, AP; Bento, CB; do Carmo, JB; Silva, FAD				da Silva, Reginaldo Barboza; Antunes, Taline; Rosa, Jessica Silva; Packer, Ana Paula; Bento, Camila Bolfarini; do Carmo, Janaina Braga; de Melo Silva, Francisca Alcivania			CO2, CH4 and N2O emissions after fertilizer application in banana plantations located in the Brazilian Atlantic Forest	SOIL USE AND MANAGEMENT																	Packer, Ana/D-8851-2015; Silva, Francisca/AAB-6157-2019; Braga do Carmo, Janaina/D-5648-2013	Da Silva, Reginaldo Barboza/0000-0002-2171-7073; Braga do Carmo, Janaina/0000-0002-2871-9880													0266-0032	1475-2743				OCT	2022	38	4
J	Wang, HT; Liao, GS; D'Souza, M; Yu, XQ; Yang, J; Yang, XR; Zheng, TL				Wang, Haitao; Liao, Guanshun; D'Souza, Melissa; Yu, Xiaoqing; Yang, Jun; Yang, Xiaoru; Zheng, Tianling			Temporal and spatial variations of greenhouse gas fluxes from a tidal mangrove wetland in Southeast China	ENVIRONMENTAL SCIENCE AND POLLUTION RESEARCH					2nd Contaminated Land, Ecological Assessment and Remediation (CLEAR 2014) Conference - Environmental Pollution and Remediation	OCT 05-08, 2014	Chuncheon, SOUTH KOREA										Zheng, TL/G-3974-2010; Yang, Xiao-Ru/AAW-6028-2020; Yu, Xiaoqing/E-2388-2013; YANG, Jun/E-6680-2011	YANG, Jun/0000-0002-7920-2777													0944-1344	1614-7499				JAN	2016	23	2
J	Klüber, HD; Conrad, R				Klüber, HD; Conrad, R			Inhibitory effects of nitrate, nitrite, NO and N2O on methanogenesis by Methanosarcina barkeri and Methanobacterium bryantii	FEMS MICROBIOLOGY ECOLOGY																															0168-6496					APR	1998	25	4
J	Ardón, M; Helton, AM; Bernhardt, ES				Ardon, Marcelo; Helton, Ashley M.; Bernhardt, Emily S.			Salinity effects on greenhouse gas emissions from wetland soils are contingent upon hydrologic setting: a microcosm experiment	BIOGEOCHEMISTRY																	; /B-4541-2010	Helton, Ashley/0000-0001-6928-2104; /0000-0003-3031-621X; Ardon, Marcelo/0000-0001-7275-2672													0168-2563	1573-515X				SEP	2018	140	2
J	Lebender, U; Senbayram, M; Lammel, J; Kuhlmann, H				Lebender, Ulrike; Senbayram, Mehmet; Lammel, Joachim; Kuhlmann, Hermann			Effect of mineral nitrogen fertilizer forms on N2O emissions from arable soils in winter wheat production	JOURNAL OF PLANT NUTRITION AND SOIL SCIENCE																	senbayram, mehmet/AAC-4231-2021	Senbayram, Mehmet/0000-0002-5567-6580; Lebender, Ulrike/0000-0003-4185-6115													1436-8730	1522-2624				OCT	2014	177	5
J	Kleyböcker, A; Kraus, F; Meyer, S; Heinze, J; Gromadecki, F; Remy, C				Kleyboecker, Anne; Kraus, Fabian; Meyer, Stefanie; Heinze, Janina; Gromadecki, Franziska; Remy, Christian			Toward carbon neutrality and circular economy: an innovative combination of enhanced biogas production and nutrient recovery from sludge dewatering liquor at a municipal wastewater treatment plant in Germany	WATER SCIENCE AND TECHNOLOGY																		Kleybocker, Anne/0000-0003-2940-5063													0273-1223	1996-9732				AUG 1	2024	90	3
J	Veldkamp, E; Weitz, AM; Keller, M				Veldkamp, E; Weitz, AM; Keller, M			Management effects on methane fluxes in humid tropical pasture soils	SOIL BIOLOGY & BIOCHEMISTRY																	Veldkamp, Edzo/A-6660-2008; Keller, Michael/A-8976-2012	Veldkamp, Edzo/0000-0002-8318-8349; Keller, Michael/0000-0002-0253-3359													0038-0717	1879-3428				SEP	2001	33	11
J	Barth, G; Von Tucher, S; Schmidhalter, U				Barth, G.; Von Tucher, S.; Schmidhalter, U.			Effectiveness of 3,4-dimethylpyrazole phosphate as nitrification inhibitor in soil as influenced by inhibitor concentration, application form, and soil matric potential	PEDOSPHERE																	von Tucher, Sabine/ABA-6200-2021; Schmidhalter, Urs/C-5477-2012	Schmidhalter, Urs/0000-0003-4106-7124													1002-0160	2210-5107				JUN	2008	18	3
J	Zhu-Barker, X; Horwath, WR; Burger, M				Zhu-Barker, Xia; Horwath, William R.; Burger, Martin			Knife-injected anhydrous ammonia increases yield-scaled N2O emissions compared to broadcast or band-applied ammonium sulfate in wheat	AGRICULTURE ECOSYSTEMS & ENVIRONMENT																	Zhu-Barker, Xia/F-1520-2015	Zhu-Barker, Xia/0000-0001-9050-3696													0167-8809	1873-2305				DEC 20	2015	212
J	Cui, L; Li, DP; Wu, ZJ; Xue, Y; Xiao, FR; Zhang, LL; Song, YC; Li, YH; Zheng, Y; Zhang, JM; Cui, YK				Cui, Lei; Li, Dongpo; Wu, Zhijie; Xue, Yan; Xiao, Furong; Zhang, Lili; Song, Yuchao; Li, Yonghua; Zheng, Ye; Zhang, Jinming; Cui, Yongkun			Effects of Nitrification Inhibitors on Soil Nitrification and Ammonia Volatilization in Three Soils with Different pH	AGRONOMY-BASEL																	song, yuchao/AAB-7468-2019; Zhang, Lili/AAA-1485-2021	Li, Dongpo/0000-0003-0262-4821														2073-4395				AUG	2021	11	8
J	Bozal-Leorri, A; González-Murua, C; Marino, D; Aparicio-Tejo, PM; Corrochano-Monsalve, M				Bozal-Leorri, Adrian; Gonzalez-Murua, Carmen; Marino, Daniel; Aparicio-Tejo, Pedro M.; Corrochano-Monsalve, Mario			Assessing the efficiency of dimethylpyrazole-based nitrification inhibitors under elevated CO2 conditions	GEODERMA																	CORROCHANO-MONSALVE, MARIO/GQP-6793-2022; Bozal-Leorri, Adrian/AAB-1003-2021; Tejo, Pedro/E-9062-2011; Gonzalez-Murua, Carmen/J-2968-2012; Marino, Daniel/AAZ-2971-2020	Corrochano-Monsalve, Mario/0000-0002-8191-1847; BOZAL-LEORRI, ADRIAN/0000-0001-6617-1222; Gonzalez-Murua, Carmen/0000-0003-0310-5804; Marino, Daniel/0000-0002-8788-6646													0016-7061	1872-6259				OCT 15	2021	400
J	Wang, ZH; Li, K; Shen, XY; Yan, FF; Zhao, XK; Xin, Y; Ji, LH; Xiang, QY; Xu, XY; Li, DJ; Ran, JH; Xu, XY; Chen, QF				Wang, Zihao; Li, Kun; Shen, Xiaoyan; Yan, Feifei; Zhao, Xinkun; Xin, Yu; Ji, Linhui; Xiang, Qingyue; Xu, Xinyi; Li, Daijia; Ran, Junhao; Xu, Xiaoya; Chen, Qingfeng			Soil nitrogen substances and denitrifying communities regulate the anaerobic oxidation of methane in wetlands of Yellow River Delta, China	SCIENCE OF THE TOTAL ENVIRONMENT																	Xu, Xiaoya/IYJ-2480-2023; XU, XINYI/KHC-3348-2024														0048-9697	1879-1026				JAN 20	2023	857		2
J	Bannert, A; Bogen, C; Esperschütz, J; Koubová, A; Buegger, F; Fischer, D; Radl, V; Fuss, R; Chronáková, A; Elhottová, D; Simek, M; Schloter, M				Bannert, A.; Bogen, C.; Esperschuetz, J.; Koubova, A.; Buegger, F.; Fischer, D.; Radl, V.; Fuss, R.; Chronakova, A.; Elhottova, D.; Simek, M.; Schloter, M.			Anaerobic oxidation of methane in grassland soils used for cattle husbandry	BIOGEOSCIENCES																	Fischer, Doreen/H-8980-2013; Šimek, Miloslav/G-1532-2014; Elhottová, Dana/G-1168-2014; Schloter, Michael/H-9151-2013; Chronakova, Alica/G-1422-2014; Fuss, Roland/F-3866-2011; Koubova, Anna/O-7371-2017	Chronakova, Alica/0000-0002-3316-6862; Fuss, Roland/0000-0002-0274-0809; Koubova, Anna/0000-0002-5763-1239													1726-4170						2012	9	10
J	Chakraborty, R; Purakayastha, TJ; Pendall, E; Dey, S; Jain, N; Kumar, S				Chakraborty, Ranabir; Purakayastha, Tapan Jyoti; Pendall, Elise; Dey, Saptaparnee; Jain, Niveta; Kumar, Sarvendra			Nitrification and urease inhibitors mitigate global warming potential and ammonia volatilization from urea in rice-wheat system in India: A field to lab experiment	SCIENCE OF THE TOTAL ENVIRONMENT																	Chakraborty, Ranabir/AAH-3305-2021; Pendall, Elise/AAF-5667-2020	Chakraborty, Ranabir/0000-0002-0875-8399													0048-9697	1879-1026				NOV 10	2023	898
J	Grageda-Cabrera, OA; Vera-Núñez, JA; Aguilar-Acuña, JL; Macías-Rodríguez, L; Aguado-Santacruz, GA; Peña-Cabriales, JJ				Grageda-Cabrera, O. A.; Vera-Nunez, J. A.; Aguilar-Acuna, J. L.; Macias-Rodriguez, L.; Aguado-Santacruz, G. A.; Pena-Cabriales, J. J.			Fertilizer dynamics in different tillage and crop rotation systems in a Vertisol in Central Mexico	NUTRIENT CYCLING IN AGROECOSYSTEMS																	Macias-Rodriguez, Lourdes/HRC-3095-2023; Grageda, Oscar/KHC-3892-2024	GRAGEDA CABRERA, OSCAR ARATH/0000-0001-5539-1529; Macias-Rodriguez, Lourdes/0000-0002-6361-6238													1385-1314	1573-0867				JAN	2011	89	1
J	Arai, H; Yoshioka, R; Hanazawa, S; Minh, VQ; Tuan, VQ; Tinh, TK; Phu, TQ; Jha, CS; Rodda, SR; Dadhwal, VK; Mano, M; Inubushi, K				Arai, Hironori; Yoshioka, Ryo; Hanazawa, Syunsuke; Vo Quang Minh; Vo Quoc Tuan; Tran Kim Tinh; Truong Quoc Phu; Jha, Chandra Shekhar; Rodda, Suraj Reddy; Dadhwal, Vinay Kumar; Mano, Masayoshi; Inubushi, Kazuyuki			Function of the methanogenic community in mangrove soils as influenced by the chemical properties of the hydrosphere	SOIL SCIENCE AND PLANT NUTRITION																	INUBUSHI, Kazuyuki/I-8717-2014; Dadhwal, Vinay/F-9825-2010; Minh, Vo Quang/S-9905-2019	Minh, Vo Quang/0000-0001-8574-7151; Inubushi, Kazuyuki/0000-0002-2230-0755													0038-0768	1747-0765				APR	2016	62	2
J	Schäfer, CM; Elsgaard, L; Hoffmann, CC; Petersen, SO				Schafer, C. -M.; Elsgaard, L.; Hoffmann, C. C.; Petersen, S. O.			Seasonal methane dynamics in three temperate grasslands on peat	PLANT AND SOIL																	Petersen, Soren/E-9714-2016; Hoffmann, Carl/B-6714-2011; Elsgaard, Lars/A-7698-2013	Elsgaard, Lars/0000-0003-0058-7609													0032-079X	1573-5036				AUG	2012	357	1-2
J	Huérfano, X; Estavillo, JM; Fuertes-Mendizábal, T; Torralbo, F; González-Murua, C; Menéndez, S				Huerfano, Ximena; Maria Estavillo, Jose; Fuertes-Mendizabal, Teresa; Torralbo, Fernando; Gonzalez-Murua, Carmen; Menendez, Sergio			DMPSA and DMPP equally reduce N2O emissions from a maize-ryegrass forage rotation under Atlantic climate conditions	ATMOSPHERIC ENVIRONMENT																	Fuertes-Mendizabal, Teresa/JBJ-2207-2023; Torralbo, Fernando/AAU-1491-2021; Huerfano, Ximena/AAY-4250-2021; ESTAVILLO, José-María/P-5711-2019; Menendez, Sergio/J-9373-2014; Fuertes-Mendizabal, Teresa/Y-1498-2018; Gonzalez-Murua, Carmen/J-2968-2012	Menendez, Sergio/0000-0002-2245-9088; Torralbo, Fernando/0000-0002-7592-4932; Fuertes-Mendizabal, Teresa/0000-0002-2736-0765; ESTAVILLO, Jose-Maria/0000-0002-3986-8005; Fuertes-Mendizabal, Teresa/0000-0003-2307-3424; Gonzalez-Murua, Carmen/0000-0003-0310-5804													1352-2310	1873-2844				AUG	2018	187
J	Derafshi, M; Lajayer, BA; Hassani, A; Dell, B				Derafshi, Mehdi; Asgari Lajayer, Behnam; Hassani, Akbar; Dell, Bernard			Effects of acidifiers on soil greenhouse gas emissions in calcareous soils in a semi-arid area	SCIENTIFIC REPORTS																	Asgari Lajayer, Behnam/J-5143-2019; Hassani, Akbar/S-7942-2019	Dell, Bernard/0000-0001-8623-6425; Asgari Lajayer, Behnam/0000-0001-7609-5833; Hassani, Akbar/0000-0003-4868-1629													2045-2322					MAR 29	2023	13	1
J	Bandara, WBMAC; Sakai, K; Anan, M; Nakamura, S; Setouchi, H; Noborio, K; Kai, TKMT; Rathnappriya, RHK				Bandara, W. B. M. A. C.; Sakai, Kazuhito; Anan, Mitsumasa; Nakamura, Shinya; Setouchi, Hideki; Noborio, Kosuke; Kai, Takamitsu; Rathnappriya, R. H. K.			N2O emissions from controlled-release and conventional N-fertilizers applied to red-yellow soil in Okinawa, Japan	SOIL & TILLAGE RESEARCH																	Rathnappriya, Himasha/JJG-1958-2023; Bandara, W.B.M.A.C./AAU-3055-2020	Bandara, W.B.M.A.C./0000-0001-7382-4375; Rathnappriya, Himasha/0000-0001-6980-1680													0167-1987	1879-3444				MAY	2025	248
C	Castellano-Hinojosa, A; González-López, J; Vallejo, A; Bedmar, EJ		ZunigaDavila, D; GonzalezAndres, F; OrmenoOrrillo, E		Castellano-Hinojosa, Antonio; Gonzalez-Lopez, Jesus; Vallejo, Antonio; Bedmar, Eulogio J.			Linking Ammonia Volatilization with Moisture Content and Abundance of Nitrification and Denitrification Genes in N-Fertilized Soils	MICROBIAL PROBIOTICS FOR AGRICULTURAL SYSTEMS: ADVANCES IN AGRONOMIC USE	Sustainability in Plant and Crop Protection				3rd Ibero-American Conference on Beneficial Plant-Microorganisms-Environment Interactions (IBEMPA)	NOV 06-10, 2017	Univ Agraria La Molina, Lima, PERU		Univ Agraria La Molina								Castellano Hinojosa, Antonio/P-1988-2014; Vallejo García, Antonio/K-6823-2014																978-3-030-17597-9; 978-3-030-17596-2				2019
J	Wang, X; Wells, NS; Xiao, W; Hamilton, JL; Jones, AM; Collins, RN				Wang, Xin; Wells, Naomi S.; Xiao, Wei; Hamilton, Jessica L.; Jones, Adele M.; Collins, Richard N.			Abiotic reduction of nitrate to ammonium by iron (oxy)(hydr)oxides and its stable isotope (815N,818O) dynamics	GEOCHIMICA ET COSMOCHIMICA ACTA																	Hamilton, Jessica/AAH-5806-2020; Xiao, Wei/K-6745-2018; Wells, Naomi/H-6250-2013														0016-7037	1872-9533				APR 15	2023	347
J	Wassmann, R; Lantin, RS; Neue, HU; Buendia, LV; Corton, TM; Lu, Y				Wassmann, R; Lantin, RS; Neue, HU; Buendia, LV; Corton, TM; Lu, Y			Characterization of methane emissions from rice fields in Asia. III. Mitigation options and future research needs	NUTRIENT CYCLING IN AGROECOSYSTEMS																	Lu, Yahai/A-5030-2013	Lu, Yahai/0000-0002-1702-9868													1385-1314					NOV	2000	58	1-3
J	Hartfiel, LM; Hoover, NL; Hall, SJ; Isenhart, TM; Gomes, CL; Soupir, ML				Hartfiel, Lindsey M.; Hoover, Natasha L.; Hall, Steven J.; Isenhart, Thomas M.; Gomes, Carmen L.; Soupir, Michelle L.			Extreme low-flow conditions in a dual-chamber denitrification bioreactor contribute to pollution swapping with low landscape-scale impact	SCIENCE OF THE TOTAL ENVIRONMENT																	Gomes, Carmen/J-5091-2015; Hall, Steven/AFM-6451-2022	Soupir, Michelle/0000-0003-3449-1146; Hall, Steven/0000-0002-7841-2019													0048-9697	1879-1026				JUN 15	2023	877
J	Khalil, MI; Van Cleemput, O; Rosenani, AB; Schmidhalter, U				Khalil, M. I.; Van Cleemput, O.; Rosenani, A. B.; Schmidhalter, U.			Daytime, temporal, and seasonal variations of N2O emissions in an upland cropping system of the humid tropics	COMMUNICATIONS IN SOIL SCIENCE AND PLANT ANALYSIS																	Khalil, Mohammad I./I-1995-2014; Schmidhalter, Urs/C-5477-2012	Khalil, Mohammad I./0000-0002-0968-2672; Schmidhalter, Urs/0000-0003-4106-7124													0010-3624						2007	38	1-2
J	Rui, YC; Ruark, MD; Andraski, TW; Bundy, LG				Rui, Yichao; Ruark, Matthew D.; Andraski, Todd W.; Bundy, Larry G.			Assessing the Benefit of Polymer-Coated Urea for Corn Production on Irrigated Sandy Soils	AGRONOMY JOURNAL																		Ruark, Matthew/0000-0002-8678-6133													0002-1962	1435-0645				MAR-APR	2019	111	2
J	Ikezawa, H; Nagumo, Y; Hattori, M; Nonaka, M; Ohyama, T; Harada, N				Ikezawa, Hiromu; Nagumo, Yoshifumi; Hattori, Makoto; Nonaka, Masanori; Ohyama, Takuji; Harada, Naoki			Suppressive effect of the deep placement of lime nitrogen on N2O emissions in a soybean field	SCIENCE OF THE TOTAL ENVIRONMENT																															0048-9697	1879-1026				JAN 15	2022	804
J	Mchergui, C; Besaury, L; Langlois, E; Aubert, M; Akpa-Vinceslas, M; Buatois, B; Quillet, L; Bureau, F				Mchergui, C.; Besaury, L.; Langlois, E.; Aubert, M.; Akpa-Vinceslas, M.; Buatois, B.; Quillet, L.; Bureau, F.			A comparison of permanent and fluctuating flooding on microbial properties in an ex-situ estuarine riparian system	APPLIED SOIL ECOLOGY																	Besaury, Ludovic/DEH-2630-2022; Aubert, Michael/C-8724-2012; Langlois, Estelle/B-2904-2014	Aubert, Michael/0000-0003-4846-1159; BESAURY, Ludovic/0000-0002-1463-1239; Langlois, Estelle/0000-0003-4902-9691; BUREAU, Fabrice/0000-0002-5501-0949													0929-1393	1873-0272				JUN	2014	78
J	Feiglsconcelos, ALSJ; Cherubin, MR; Cerri, CEP; Feigl, BJ; Reis, AFB; Siqueira-Neto, M				Feiglsconcelos, Ana Luisa S. J.; Cherubin, Mauricio R.; Cerri, Carlos E. P.; Feigl, Brigitte J.; Reis, Andre F. Borja; Siqueira-Neto, Marcos			Sugarcane residue and N-fertilization effects on soil GHG emissions in south-central, Brazil	BIOMASS & BIOENERGY																	Cherubin, Mauricio/A-6896-2016; Neto, Marcos/AER-0799-2022; FBR, Andre/IUP-8379-2023; Cerri, Carlos Eduardo/C-5039-2012; Froes de Borja Reis, Andre/B-4590-2019	Cerri, Carlos Eduardo/0000-0002-4374-4056; Cherubin, Mauricio Roberto/0000-0001-7920-8362; Siqueira Neto, Marcos/0000-0002-3982-7983; Froes de Borja Reis, Andre/0000-0002-3742-8428													0961-9534	1873-2909				MAR	2022	158
J	Andersen, AJ; Petersen, SO				Andersen, Astrid J.; Petersen, Soren O.			Effects of C and N availability and soil-water potential interactions on N2O evolution and PLFA composition	SOIL BIOLOGY & BIOCHEMISTRY																	Petersen, Soren/E-9714-2016														0038-0717					AUG	2009	41	8
J	Sánchez-Carrillo, S; Garatuza-Payan, J; Sánchez-Andrés, R; Cervantes, FJ; Bartolomé, MC; Merino-Ibarra, M; Thalasso, F				Sanchez-Carrillo, Salvador; Garatuza-Payan, Jaime; Sanchez-Andres, Raquel; Cervantes, Francisco J.; Carmen Bartolome, Maria; Merino-Ibarra, Martin; Thalasso, Frederic			Methane Production and Oxidation in Mangrove Soils Assessed by Stable Isotope Mass Balances	WATER																	Thalasso, Frederic/E-1403-2011; Sanchez-Carrillo, Salvador/L-1098-2014; Merino-Ibarra, Martin/KPY-5742-2024	Cervantes, Francisco J./0000-0002-8382-1757; Thalasso, Frederic/0000-0003-2246-2372; Merino-Ibarra, Martin/0000-0002-6690-3101														2073-4441				JUL	2021	13	13
J	Vinzent, B; Fuss, R; Maidl, FX; Hülsbergen, KJ				Vinzent, Beat; Fuss, Roland; Maidl, Franz-Xaver; Huelsbergen, Kurt-Juergen			N2O emissions and nitrogen dynamics of winter rapeseed fertilized with different N forms and a nitrification inhibitor	AGRICULTURE ECOSYSTEMS & ENVIRONMENT																	Fuss, Roland/F-3866-2011	Fuss, Roland/0000-0002-0274-0809													0167-8809	1873-2305				MAY 1	2018	259
J	Hendriks, CMJ; Shrivastava, V; Sigurnjak, I; Lesschen, JP; Meers, E; van Noort, R; Yang, ZC; Rietra, RPJJ				Hendriks, Chantal M. J.; Shrivastava, Vaibhav; Sigurnjak, Ivona; Lesschen, Jan Peter; Meers, Erik; van Noort, Rembert; Yang, Zhongchen; Rietra, Rene P. J. J.			Replacing Mineral Fertilisers for Bio-Based Fertilisers in Potato Growing on Sandy Soil: A Case Study	APPLIED SCIENCES-BASEL																	Rietra, Rene/AGD-5333-2022; meers, Erik/A-2789-2016	Shrivastava, Vaibhav/0000-0003-2478-0577; Shrivastava, Vaibhav/0000-0002-7631-6904; Rietra, Rene/0000-0003-1563-3815; Sigurnjak, Ivona/0000-0002-4798-6474; Hendriks, Chantal/0000-0001-6749-7232; meers, Erik/0000-0002-8296-3462; Yang, Zhongchen/0000-0002-7612-1939; Lesschen, Jan Peter/0000-0003-1535-8294														2076-3417				JAN	2022	12	1
J	Yang, P; Wang, MH; Lai, DYF; Chun, KP; Huang, JF; Wan, SA; Bastviken, D; Tong, C				Yang, P.; Wang, M. H.; Lai, Derrick Y. F.; Chun, K. P.; Huang, J. F.; Wan, S. A.; Bastviken, D.; Tong, C.			Methane dynamics in an estuarine brackish Cyperus malaccensis marsh: Production and porewater concentration in soils, and net emissions to the atmosphere over five years	GEODERMA																	Wang, Minhuang/AAL-8581-2020; huang, jiafang/KGM-5757-2024; Chun, Kwok/P-5782-2018; Lai, Derrick Y.F./B-1387-2009	huang, jiafang/0000-0001-9800-7048; Lai, Derrick Y.F./0000-0002-1225-9904													0016-7061	1872-6259				MAR 1	2019	337
J	Corton, TM; Bajita, JB; Grospe, FS; Pamplona, RR; Assis, CA; Wassmann, R; Lantin, RS; Buendia, LV				Corton, TM; Bajita, JB; Grospe, FS; Pamplona, RR; Assis, CA; Wassmann, R; Lantin, RS; Buendia, LV			Methane emission from irrigated and intensively managed rice fields in Central Luzon (Philippines)	NUTRIENT CYCLING IN AGROECOSYSTEMS																	Asis, Constancio/L-9569-2015	Asis, Constancio/0000-0002-6408-4149													1385-1314					NOV	2000	58	1-3
J	Kool, DM; Wrage, N; Oenema, O; Van Kessel, C; Van Groenigen, JW				Kool, Dorien M.; Wrage, Nicole; Oenema, Oene; Van Kessel, Chris; Van Groenigen, Jan Willem			Oxygen exchange with water alters the oxygen isotopic signature of nitrate in soil ecosystems	SOIL BIOLOGY & BIOCHEMISTRY																	Oenema, Oene/ABI-5456-2022; Van Groenigen, Jan Willem/H-3037-2012; Wrage-Monnig, Nicole/AAC-7894-2020	Van Groenigen, Jan Willem/0000-0001-9637-0601; Wrage-Monnig, Nicole/0000-0002-3319-5655													0038-0717					JUN	2011	43	6
J	Helton, AM; Ardón, M; Bernhardt, ES				Helton, Ashley M.; Ardon, Marcelo; Bernhardt, Emily S.			Hydrologic Context Alters Greenhouse Gas Feedbacks of Coastal Wetland Salinization	ECOSYSTEMS																	; /B-4541-2010	Ardon, Marcelo/0000-0001-7275-2672; /0000-0003-3031-621X; Helton, Ashley/0000-0001-6928-2104													1432-9840	1435-0629				AUG	2019	22	5
J	Conrad, R				Conrad, R			Soil microorganisms as controllers of atmospheric trace gases (H-2, CO, CH4, OCS, N2O, and NO)	MICROBIOLOGICAL REVIEWS																															0146-0749					DEC	1996	60	4
J	Ardenti, F; Abalos, D; Capra, F; Lommi, M; Maris, SC; Perego, A; Bertora, C; Tabaglio, V; Fiorini, A				Ardenti, Federico; Abalos, Diego; Capra, Federico; Lommi, Michela; Maris, Stefania Codruta; Perego, Alessia; Bertora, Chiara; Tabaglio, Vincenzo; Fiorini, Andrea			Matching crop row and dripline distance in subsurface drip irrigation increases yield and mitigates N2O emissions	FIELD CROPS RESEARCH																	Tabaglio, Vincenzo/C-5989-2008; Fiorini, A/AFK-7870-2022	Abalos, Diego/0000-0002-4189-5563; Fiorini, Andrea/0000-0002-5601-2954													0378-4290	1872-6852				DEC 1	2022	289
J	Huérfano, X; Estavillo, JM; Torralbo, F; Vega-Mas, I; González-Murua, C; Fuertes-Mendizábal, T				Huerfano, Ximena; Estavillo, Jose M.; Torralbo, Fernando; Vega-Mas, Izargi; Gonzalez-Murua, Carmen; Fuertes-Mendizabal, Teresa			Dimethylpyrazole-based nitrification inhibitors have a dual role in N2O emissions mitigation in forage systems under Atlantic climate conditions	SCIENCE OF THE TOTAL ENVIRONMENT																	Torralbo, Fernando/AAU-1491-2021; Fuertes-Mendizabal, Teresa/JBJ-2207-2023; Huerfano, Ximena/AAY-4250-2021; ESTAVILLO, José-María/P-5711-2019; Gonzalez-Murua, Carmen/J-2968-2012; Fuertes-Mendizabal, Teresa/Y-1498-2018	Vega-Mas, Izargi/0000-0002-9794-7078; Torralbo, Fernando/0000-0002-7592-4932; Gonzalez-Murua, Carmen/0000-0003-0310-5804; Fuertes-Mendizabal, Teresa/0000-0003-2307-3424													0048-9697	1879-1026				FEB 10	2022	807		1
J	King, GM; Hungria, M				King, GM; Hungria, M			Soil-atmosphere CO exchanges and microbial biogeochemistry of CO transformations in a Brazilian agricultural ecosystem	APPLIED AND ENVIRONMENTAL MICROBIOLOGY																	Hungria, Mariangela/D-8540-2013	King, Gary/0000-0001-7325-7710													0099-2240					SEP	2002	68	9
J	Klüber, HD; Conrad, R				Klüber, HD; Conrad, R			Effects of nitrate, nitrite, NO and N2O on methanogenesis and other redox processes in anoxic rice field soil	FEMS MICROBIOLOGY ECOLOGY																															0168-6496					MAR	1998	25	3
J	Wang, X; Wells, NS; Xiao, W; Hamilton, JL; Jones, AM; Collins, RN				Wang, Xin; Wells, Naomi S.; Xiao, Wei; Hamilton, Jessica L.; Jones, Adele M.; Collins, Richard N.			Mackinawite (FeS) Chemodenitrification of Nitrate (NO3-) under Acidic to Neutral pH Conditions and Its Stable N and O Isotope Dynamics	ACS EARTH AND SPACE CHEMISTRY																	Hamilton, Jessica/AAH-5806-2020; Xiao, Wei/K-6745-2018; Wells, Naomi/H-6250-2013	Xiao, Wei/0000-0002-6578-3523; Wells, Naomi/0000-0001-9914-5418; Jones, Adele/0000-0001-6427-0876													2472-3452					DEC 15	2022	6	12
J	Padhy, SR; Bhattacharyya, P; Nayak, SK; Dash, PK; Mohapatra, T				Padhy, S. R.; Bhattacharyya, P.; Nayak, S. K.; Dash, P. K.; Mohapatra, T.			A unique bacterial and archaeal diversity make mangrove a green production system compared to rice in wetland ecology: A metagenomic approach	SCIENCE OF THE TOTAL ENVIRONMENT																	Dash, Pradeep Kumar/AAV-7303-2021	Dash, Pradeep Kumar/0000-0002-2652-6428													0048-9697	1879-1026				AUG 10	2021	781
J	Warneke, S; Schipper, LA; Bruesewitz, DA; McDonald, I; Cameron, S				Warneke, Soeren; Schipper, Louis A.; Bruesewitz, Denise A.; McDonald, Ian; Cameron, Stewart			Rates, controls and potential adverse effects of nitrate removal in a denitrification bed	ECOLOGICAL ENGINEERING																	Warneke, Soeren/I-3747-2013; McDonald, Ian/A-4851-2008; Schipper, Louis/F-1605-2010	McDonald, Ian/0000-0002-4847-6492; Schipper, Louis/0000-0001-9899-1276													0925-8574					MAR	2011	37	3
J	Zhou, GW; Yang, XR; Sun, AQ; Li, H; Lassen, SB; Zheng, BX; Zhu, YG				Zhou, Guo-Wei; Yang, Xiao-Ru; Sun, An-Qi; Li, Hu; Lassen, Simon Bo; Zheng, Bang-Xiao; Zhu, Yong-Guan			Mobile Incubator for Iron(III) Reduction in the Gut of the Soil-Feeding Earthworm Pheretima guillelmi and Interaction with Denitrification	ENVIRONMENTAL SCIENCE & TECHNOLOGY																	Lassen, Simon/O-3921-2019; Yang, Xiao-Ru/AAW-6028-2020; Zhu, Yong-Guan/A-1412-2009; Zheng, Bangxiao/C-4324-2017; Lassen, Simon Bo/I-1826-2017	Zhu, Yong-Guan/0000-0003-3861-8482; yang, xiao ru/0000-0001-8064-4639; Zheng, Bangxiao/0000-0003-3036-6495; Lassen, Simon Bo/0000-0002-9781-1939; Zhou, Guowei/0000-0002-4945-1502													0013-936X	1520-5851				APR 16	2019	53	8
J	Papen, H; Daum, M; Steinkamp, R; Butterbach-Bahl, K				Papen, H; Daum, M; Steinkamp, R; Butterbach-Bahl, K			N2O and CH4-fluxes from soils of a N-limited and N-fertilized spruce forest ecosystem of the temperate zone	JOURNAL OF APPLIED BOTANY-ANGEWANDTE BOTANIK																	Butterbach-Bahl, Klaus/A-8081-2013; Papen, Hans/A-8082-2013	Butterbach-Bahl, Klaus/0000-0001-9499-6598													0949-5460					AUG	2001	75	3-4
J	Dowrick, DJ; Freeman, C; Lock, MA; Yusoff, FM				Dowrick, D. J.; Freeman, C.; Lock, M. A.; Yusoff, Fatimah Md			Using Thermal Sensitivity Analysis to Determine the Impact of Drainage on the Hydrochemistry of a Tropical Peat Soil from Malaysia	COMMUNICATIONS IN SOIL SCIENCE AND PLANT ANALYSIS																	Yusoff, Fatimah/N-7065-2018	Yusoff, Fatimah/0000-0003-4438-9065													0010-3624	1532-2416				SEP 25	2015	46	17
J	Datta, A; Santra, SC; Adhya, TK				Datta, A.; Santra, S. C.; Adhya, T. K.			Environmental and economic opportunities of applications of different types and application methods of chemical fertilizer in rice paddy	NUTRIENT CYCLING IN AGROECOSYSTEMS																	ADHYA, TAPAN/H-4525-2011														1385-1314	1573-0867				APR	2017	107	3
J	Zannella, A; Wallin, MB; Sikström, U; Arvidsson, E; Eklöf, K				Zannella, Alberto; Wallin, Marcus B.; Sikstrom, Ulf; Arvidsson, Emeli; Eklof, Karin			Ditch cleaning in boreal catchments: Impacts on water chemistry and dissolved greenhouse gases in runoff	FOREST ECOLOGY AND MANAGEMENT																		Wallin, Marcus/0000-0002-3082-8728													0378-1127	1872-7042				OCT 1	2024	569
J	Padhi, PP; Bhattacharyya, P; Padhy, SR; Dash, PK; Mishra, V				Padhi, P. P.; Bhattacharyya, P.; Padhy, S. R.; Dash, P. K.; Mishra, V.			Judicious use of agricultural and industrial waste to rice is a green technology having GHGs mitigation potential	INTERNATIONAL JOURNAL OF ENVIRONMENTAL SCIENCE AND TECHNOLOGY																	Dash, Pradeep/AAV-7303-2021														1735-1472	1735-2630				MAY	2024	21	9
J	Yang, G; Kang, JH; Wang, Y; Zhao, X; Wang, SQ				Yang, Guang; Kang, Jiahui; Wang, Yu; Zhao, Xu; Wang, Shenqiang			Environmental transport of excess nitrogen fertilizer in peach orchard: Evidence arising from 15 N tracing trial	AGRICULTURE ECOSYSTEMS & ENVIRONMENT																	Yang, Guang/KVB-9251-2024; Zhao, Xu/I-4527-2019														0167-8809	1873-2305				AUG 15	2024	370
J	Menéndez, S; Merino, R; Pinto, M; González-Murua, C; Estavillo, JM				Menendez, S.; Merino, R.; Pinto, M.; Gonzalez-Murua, C.; Estavillo, J. M.			Effect of N-(n-butyl) Thiophosphoric Triamide and 3,4 Dimethylpyrazole Phosphate on Gaseous Emissions from Grasslands under Different Soil Water Contents	JOURNAL OF ENVIRONMENTAL QUALITY																	Pinto, Míriam/B-8000-2013; ESTAVILLO, José-María/P-5711-2019; Merino, Pilar/K-4555-2014; Gonzalez-Murua, Carmen/J-2968-2012; Menendez, Sergio/J-9373-2014	Merino, Pilar/0000-0002-5242-5479; Bastias, Elizabeth/0009-0006-0675-1181; Gonzalez-Murua, Carmen/0000-0003-0310-5804; Menendez, Sergio/0000-0002-2245-9088; Pinto, Miriam/0000-0002-7398-3306; ESTAVILLO, Jose-Maria/0000-0002-3986-8005													0047-2425	1537-2537				JAN-FEB	2009	38	1
J	Borden, AK; Brusseau, ML; Carroll, KC; McMillan, A; Akyol, NH; Berkompas, J; Miao, ZH; Jordan, F; Tick, G; Waugh, WJ; Glenn, EP				Borden, Andrew K.; Brusseau, Mark L.; Carroll, K. C.; McMillan, Andrew; Akyol, Nihat H.; Berkompas, Justin; Miao, Ziheng; Jordan, Fiona; Tick, Geoff; Waugh, W. Jody; Glenn, Ed P.			Ethanol Addition for Enhancing Denitrification at the Uranium Mill Tailing Site in Monument Valley, AZ	WATER AIR AND SOIL POLLUTION																	Akyol, Nihat/AAR-4199-2020; Carroll, Kenneth/H-5160-2011	Carroll, Kenneth/0000-0003-2097-9589													0049-6979	1573-2932				FEB	2012	223	2
J	Castellón, SEM; Cattanio, JH; Berrêdo, JF; Rollnic, M; Ruivo, MD; Noriega, C				Martinez Castellon, Saul Edgardo; Cattanio, Jose Henrique; Berredo, Jose Francisco; Rollnic, Marcelo; Ruivo, Maria de Lourdes; Noriega, Carlos			Greenhouse gas fluxes in mangrove forest soil in an Amazon estuary	BIOGEOSCIENCES																	Berrêdo, José/GQY-8383-2022; Cattanio, Jose Henrique/B-6176-2015	Cattanio, Jose Henrique/0000-0001-8335-9593													1726-4170	1726-4189				DEC 6	2022	19	23
J	Petersen, SO; Hoffmann, CC; Schäfer, CM; Blicher-Mathiesen, G; Elsgaard, L; Kristensen, K; Larsen, SE; Torp, SB; Greve, MH				Petersen, S. O.; Hoffmann, C. C.; Schafer, C. -M.; Blicher-Mathiesen, G.; Elsgaard, L.; Kristensen, K.; Larsen, S. E.; Torp, S. B.; Greve, M. H.			Annual emissions of CH4 and N2O, and ecosystem respiration, from eight organic soils in Western Denmark managed by agriculture	BIOGEOSCIENCES																	Petersen, Soren/E-9714-2016; Hoffmann, Carl/B-6714-2011; Elsgaard, Lars/A-7698-2013; Larsen, Soren E./J-6754-2013	Larsen, Soren Erik/0000-0001-8428-2065; Elsgaard, Lars/0000-0003-0058-7609; Larsen, Soren E./0000-0003-4570-9489													1726-4170	1726-4189					2012	9	1
J	Ramborun, V; Facknath, S; Lalljee, B				Ramborun, Vagish; Facknath, Sunita; Lalljee, Bhanooduth			Indigenous/traditional climate-smart practices effects on soil fertility and maize yield in Mauritius agricultural system	JOURNAL OF AGRICULTURE AND FOOD RESEARCH																															2666-1543					MAR	2021	3
J	Nayak, D; Saetnan, E; Cheng, K; Wang, W; Koslowski, F; Cheng, YF; Zhu, WY; Wang, JK; Liu, JX; Moran, D; Yan, XY; Cardenas, L; Newbold, J; Pan, GX; Lui, YL; Smith, P				Nayak, Dali; Saetnan, Eli; Cheng, Kun; Wang, Wen; Koslowski, Frank; Cheng, Yan-Fen; Zhu, Wei Yun; Wang, Jia-Kun; Liu, Jian-Xin; Moran, Dominic; Yan, Xiaoyuan; Cardenas, Laura; Newbold, Jamie; Pan, Genxing; Lui, Yuelai; Smith, Pete			Management opportunities to mitigate greenhouse gas emissions from Chinese agriculture	AGRICULTURE ECOSYSTEMS & ENVIRONMENT																	Cheng, Yanfen/GOK-2098-2022; Pan, Genxing/AAH-8501-2019; Cardenas, Laura/HHC-2953-2022; yan, xiao yuan/M-9840-2016; Cheng, Kun/N-3558-2016; Smith, Pete/G-1041-2010	yan, xiao yuan/0000-0001-8645-4836; Cheng, Kun/0000-0002-6101-0558; Smith, Pete/0000-0002-3784-1124; Nayak, Dali Rani/0000-0003-0653-0662; Saetnan, Eli/0000-0003-4209-161X; Newbold, Charles james/0000-0001-9561-300X													0167-8809	1873-2305				NOV 1	2015	209
J	Li, SY; Bush, RT; Ward, NJ; Sullivan, LA; Dong, FY				Li, Siyue; Bush, Richard T.; Ward, Nicholas J.; Sullivan, Leigh A.; Dong, Fangyong			Air-water CO2 outgassing in the Lower Lakes (Alexandrina and Albert, Australia) following a millennium drought	SCIENCE OF THE TOTAL ENVIRONMENT																	Ward, Nicholas/AAV-3518-2020; Bush, Richard/G-3018-2011; Li, Siyue/E-8297-2012	Li, Siyue/0000-0002-3097-6819; Ward, Nicholas/0000-0003-1862-5685													0048-9697	1879-1026				JAN 15	2016	542		A
J	Maris, SC; Teira-Esmatges, MR; Bosch-Serra, AD; Moreno-García, B; Català, MM				Maris, S. C.; Teira-Esmatges, M. R.; Bosch-Serra, A. D.; Moreno-Garcia, B.; Catala, M. M.			Effect of fertilising with pig slurry and chicken manure on GHG emissions from Mediterranean paddies	SCIENCE OF THE TOTAL ENVIRONMENT																	Moreno-García, Beatriz/L-7291-2019; Bosch Serra, Angela D/KBB-0831-2024; Teira-Esmatges, M. Rosa/AGH-3480-2022; Catala-Forner, Mar/M-5091-2018	maris, stefania/0000-0003-4720-4986; Moreno-Garcia, Beatriz/0000-0003-3918-8103; Catala-Forner, Mar/0000-0002-1026-7097													0048-9697	1879-1026				NOV 1	2016	569
J	Dhakal, P; Matocha, CJ; Huggins, FE; Vandiviere, MM				Dhakal, P.; Matocha, C. J.; Huggins, F. E.; Vandiviere, M. M.			Nitrite Reactivity with Magnetite	ENVIRONMENTAL SCIENCE & TECHNOLOGY																	Huggins, Frank/A-8861-2009														0013-936X	1520-5851				JUN 18	2013	47	12
J	Gonzaga, LC; Carvalho, JLN; de Oliveira, BG; Soares, JR; Cantarella, H				Gonzaga, Leandro Carolino; Nunes Carvalho, Joao Luis; de Oliveira, Bruna Gonsalves; Soares, Johnny Rodrigues; Cantarella, Heitor			Crop residue removal and nitrification inhibitor application as strategies to mitigate N2O emissions in sugarcane fields	BIOMASS & BIOENERGY																	Soares, Johnny/AAE-9637-2021; Cantarella, Heitor/B-1699-2018; Carvalho, João/AAD-5370-2020; Oliveira, Bruna/IUO-1393-2023; Gonzaga, Leandro/S-1977-2018; Soares, Johnny/C-2122-2014	Oliveira, Bruna/0000-0003-2368-4129; Soares, Johnny/0000-0002-5281-9128; Cantarella, Heitor/0000-0002-1894-3029													0961-9534	1873-2909				DEC	2018	119
J	Otwell, AE; Carr, AV; Majumder, ELW; Ruiz, MK; Wilpiszeski, RL; Hoang, LT; Webb, B; Turkarslan, S; Gibbons, SM; Elias, DA; Stahl, DA; Siuzdak, G; Baliga, NS				Otwell, Anne E.; Carr, Alex V.; Majumder, Erica L. W.; Ruiz, Maryann K.; Wilpiszeski, Regina L.; Hoang, Linh T.; Webb, Bill; Turkarslan, Serdar; Gibbons, Sean M.; Elias, Dwayne A.; Stahl, David A.; Siuzdak, Gary; Baliga, Nitin S.			Sulfur Metabolites Play Key System-Level Roles in Modulating Denitrification	MSYSTEMS																	Gibbons, Sean/ABH-2562-2020; Majumder, Erica/AAQ-6804-2021; Elias, Dwayne/GZL-8202-2022; Elias, Dwayne/B-5190-2011	Majumder, Erica/0000-0003-3444-3881; Elias, Dwayne/0000-0002-4469-6391; Gibbons, Sean/0000-0002-8724-7916													2379-5077					JAN-FEB	2021	6	1
J	Irigoyena, I; Muro, J; Azpilikueta, M; Aparicio-Tejo, P; Lamsfus, C				Irigoyena, I; Muro, J; Azpilikueta, M; Aparicio-Tejo, P; Lamsfus, C			Ammonium oxidation kinetics in the presence of nitrification inhibitors DCD and DMPP at various temperatures	AUSTRALIAN JOURNAL OF SOIL RESEARCH																	Aparicio-Tejo, Pedro M/E-9062-2011; irigoyen, ignacio/G-6961-2015	Aparicio-Tejo, Pedro M/0000-0002-7342-6999; irigoyen, ignacio/0000-0003-1381-7936													0004-9573						2003	41	6
J	Zhang, LX; Gao, XZ; Li, YM; Li, GX; Luo, WH; Xu, ZC				Zhang, Lanxia; Gao, Xingzu; Li, Yanming; Li, Guoxue; Luo, Wenhai; Xu, Zhicheng			Optimization of free air space to regulate bacterial succession and functions for alleviating gaseous emissions during kitchen waste composting	BIORESOURCE TECHNOLOGY																	Xu, Zhicheng/AAQ-8120-2021														0960-8524	1873-2976				NOV	2023	387
J	Dong, XY; Fu, JS; Huang, K; Tong, D; Zhuang, GS				Dong, Xinyi; Fu, Joshua S.; Huang, Kan; Tong, Daniel; Zhuang, Guoshun			Model development of dust emission and heterogeneous chemistry within the Community Multiscale Air Quality modeling system and its application over East Asia	ATMOSPHERIC CHEMISTRY AND PHYSICS																	dong, xinyi/T-4784-2019; Fu, Joshua/F-9303-2011; Huang, Kan/E-4824-2011; Tong, Daniel/A-8255-2008	Fu, Joshua/0000-0001-5464-9225; Tong, Daniel/0000-0002-4255-4568													1680-7316	1680-7324					2016	16	13
J	Li, CS; Salas, W; DeAngelo, B; Rose, S				Li, Changsheng; Salas, William; DeAngelo, Benjamin; Rose, Steven			Assessing alternatives for mitigating net greenhouse gas emissions and increasing yields from rice production in china over the next twenty years	JOURNAL OF ENVIRONMENTAL QUALITY					3rd USDA Symposium on Greenhouse Gases and Carbon Sequestration in Agriculture and Forestry	MAR 21-24, 2005	Baltimore, MD	USDA									Li, Changsheng/G-9890-2015														0047-2425	1537-2537				JUL-AUG	2006	35	4
J	Meena, HM; Sachdev, MS; Manjaiah, KM; Dotaniya, ML				Meena, H. M.; Sachdev, M. S.; Manjaiah, K. M.; Dotaniya, M. L.			Nitrification Inhibition Potential of Brachiaria humidicola	NATIONAL ACADEMY SCIENCE LETTERS-INDIA																	Dotaniya, M./I-3328-2019	Dotaniya, M L/0000-0001-9311-088X													0250-541X	2250-1754				APR	2014	37	2
J	Ninin, JML; Mori, AH; Pausch, J; Planer-Friedrich, B				Ninin, Jose M. Leon; Mori, Alejandra Higa; Pausch, Johanna; Planer-Friedrich, Britta			Long-term paddy use influences response of methane production, arsenic mobility and speciation to future higher temperatures	SCIENCE OF THE TOTAL ENVIRONMENT																	Pausch, Johanna/ABC-5266-2020; Planer-Friedrich, Britta/J-1548-2012														0048-9697	1879-1026				SEP 15	2024	943
J	Jurado, A; Borges, AV; Pujades, E; Hakoun, V; Otten, J; Knöller, K; Brouyère, S				Jurado, Anna; Borges, Alberto V.; Pujades, Estanislao; Hakoun, Vivien; Otten, Joel; Knoeller, Kay; Brouyere, Serge			Occurrence of greenhouse gases in the aquifers of the Walloon Region (Belgium)	SCIENCE OF THE TOTAL ENVIRONMENT																	Borges, Alberto/C-4989-2008; BROUYERE, Serge/LSM-2372-2024; Jurado, Anna/AAL-3880-2021; Hakoun, Vivien/H-6262-2013; Pujades, Estanislao/A-5013-2016	Hakoun, Vivien/0000-0002-8727-7162; Borges, Alberto V./0000-0002-5434-2247; Jurado, Anna/0000-0003-1683-7908; Pujades, Estanislao/0000-0002-2604-5376; Brouyere, Serge/0000-0003-1687-1102													0048-9697	1879-1026				APR 1	2018	619
J	ALEEM, MIH				ALEEM, MIH			BIOCHEMICAL REACTION-MECHANISMS IN SULFUR OXIDATION BY CHEMOSYNTHETIC BACTERIA	PLANT AND SOIL																															0032-079X	1573-5036					1975	43	3
J	Yevenes, MA; Lagos, NA; Farías, L; Vargas, CA				Yevenes, Mariela A.; Lagos, Nelson A.; Farias, Laura; Vargas, Cristian A.			Greenhouse gases, nutrients and the carbonate system in the Reloncavi Fjord (Northern Chilean Patagonia): Implications on aquaculture of the mussel, Mytilus chilensis, during an episodic volcanic eruption	SCIENCE OF THE TOTAL ENVIRONMENT																		Yevenes, Mariela/0000-0001-7726-1776; Vargas, Cristian A./0000-0002-1486-3611													0048-9697	1879-1026				JUN 15	2019	669
J	Babu, YJ; Li, C; Frolking, S; Nayak, DR; Datta, A; Adhya, TK				Babu, YJ; Li, C; Frolking, S; Nayak, DR; Datta, A; Adhya, TK			Modelling of methane emissions from rice-based production systems in India with the denitrification and decomposition model: Field validation and sensitivity analysis	CURRENT SCIENCE																	ADHYA, TAPAN/H-4525-2011; Frolking, Steve/ABF-9046-2021	Nayak, Dali Rani/0000-0003-0653-0662													0011-3891					DEC 10	2005	89	11
J	Wang, HT; Ma, ST; Shao, GD; Dittert, K				Wang, Haitao; Ma, Shutan; Shao, Guodong; Dittert, Klaus			Use of urease and nitrification inhibitors to decrease yield-scaled N2O emissions from winter wheat and oilseed rape fields: A two-year field experiment	AGRICULTURE ECOSYSTEMS & ENVIRONMENT																	Dittert, Klaus/AAA-8824-2019; SHUTAN, MA/AAA-8519-2022; Wang, Haitao/B-3586-2019	Dittert, Klaus/0000-0003-4062-067X; Shao, Guodong/0000-0001-7122-1319; Wang, Haitao/0000-0003-4056-329X													0167-8809	1873-2305				OCT 1	2021	319
J	Larese-Casanova, P; Scherer, MM				Larese-Casanova, Philip; Scherer, Michelle M.			Abiotic transformation of hexahydro-1,3,5-trinitro-1,3,5-triazine (RDX) by green rusts	ENVIRONMENTAL SCIENCE & TECHNOLOGY																	Scherer, Michelle/P-2406-2017	Scherer, Michelle/0000-0001-5733-3920													0013-936X	1520-5851				JUN 1	2008	42	11
J	Oo, AZ; Nguyen, L; Win, KT; Cadisch, G; Bellingrath-Kimura, SD				Oo, Aung Zaw; Lam Nguyen; Win, Khin Thuzar; Cadisch, Georg; Bellingrath-Kimura, Sonoko Dorothea			Toposequential variation in methane emissions from double-cropping paddy rice in Northwest Vietnam	GEODERMA																	; Lam, Nguyen/HNI-3694-2023	Oo, Aung Zaw/0000-0002-0571-0613; Lam, Nguyen/0000-0003-4524-3877; Win, Khin Thuzar/0000-0002-4834-078X; Bellingrath-Kimura, Sonoko Dorothea/0000-0001-7392-7796													0016-7061	1872-6259				NOV	2013	209
J	Yuan, JJ; Ding, WX; Liu, DY; Kang, H; Freeman, C; Xiang, J; Lin, YX				Yuan, Junji; Ding, Weixin; Liu, Deyan; Kang, Hojeong; Freeman, Chris; Xiang, Jian; Lin, Yongxin			Exotic Spartina alterniflora invasion alters ecosystem-atmosphere exchange of CH4 and N2O and carbon sequestration in a coastal salt marsh in China	GLOBAL CHANGE BIOLOGY																	Kang, Hojeong/C-7208-2011; xiang, jian/S-1630-2019; Deyan, Liu/AAZ-2671-2020; Lin, Yongxin/ACQ-6177-2022	XIANG, Jian/0000-0002-8869-6203; Yongxin, Lin/0000-0002-0305-5766; Kang, Hojeong/0000-0002-2088-6406; Yuan, Junji/0000-0002-8339-699X													1354-1013	1365-2486				APR	2015	21	4
J	Shen, L; Wu, LD; Wei, W; Yang, Y; MacLeod, MJ; Lin, JT; Song, GD; Yuan, JJ; Yang, P; Wu, L; Li, MW; Zhuang, MH				Shen, Lu; Wu, Lidong; Wei, Wei; Yang, Yi; MacLeod, Michael J.; Lin, Jintai; Song, Guodong; Yuan, Junji; Yang, Ping; Wu, Lin; Li, Mingwei; Zhuang, Minghao			Marine aquaculture can deliver 40% lower carbon footprints than freshwater aquaculture based on feed, energy and biogeochemical cycles	NATURE FOOD																	MacLeod, Matthew/D-5919-2013; Lin, Jintai/A-8872-2012; Yang, Yi/AAM-9280-2021; Li, Mingwei/Z-5407-2019; Shen, Lulu/AAO-1137-2020	Yang, Yi/0000-0002-0600-602X; Yuan, Junji/0000-0002-8339-699X; macleod, michael/0000-0003-2444-6886; Shen, Lu/0000-0003-2787-7016; wu, lidong/0000-0002-6397-6516; Lin, Jintai/0000-0002-2362-2940														2662-1355				JUL	2024	5	7
J	Xu, ZC; Ma, Y; Zhang, LX; Han, YY; Yuan, J; Li, GX; Luo, WH				Xu, Zhicheng; Ma, Yu; Zhang, Lanxia; Han, Yiyu; Yuan, Jing; Li, Guoxue; Luo, Wenhai			Relating bacterial dynamics and functions to gaseous emissions during composting of kitchen and garden wastes	SCIENCE OF THE TOTAL ENVIRONMENT																	Xu, Zhicheng/AAQ-8120-2021	Luo, Wenhai/0000-0003-2572-1480; Xu, Zhicheng/0000-0001-9801-8580; li, guoxue/0000-0002-7371-398X													0048-9697	1879-1026				MAY 1	2021	767
C	Ryant, P; Antosovsky, J; Skarpa, P; Richter, R		Vanek, V; Balik, J; Tlustos, P		Ryant, Pavel; Antosovsky, Jiri; Skarpa, Petr; Richter, Rostislav			Practical Results with Slow-Acting Fertilizers with Nitrification Inhibitors	SBORNIK Z 26. MEZINARODNI KONFERENCE RACIONALNI POUZITI HNOJIV: ZAMERENE NA NOVE TRENDY VE VYVOJI A APLIKACI HNOJIV					26th International Conference on Reasonable Use of Fertilizers	DEC 03, 2020	Czech Univ Life Sci Prague, Prague, CZECH REPUBLIC	Czech Univ Life Sci Prague, Dept Agro Environm Chem & Plant Nutr,AGROFERT,LOVOCHEMIE	Czech Univ Life Sci Prague								Škarpa, Petr/K-7785-2018; Antosovsky, Jiri/K-8219-2018; Ryant, Pavel/I-9294-2018	Antosovsky, Jiri/0000-0002-4263-7371; Ryant, Pavel/0000-0002-4975-7405															978-80-213-3054-2				2020
J	Horn, MA; Ihssen, J; Matthies, C; Schramm, A; Acker, G; Drake, HL				Horn, MA; Ihssen, J; Matthies, C; Schramm, A; Acker, G; Drake, HL			Dechloromonas denitrificans sp nov., Flavobacterium denitrificans sp nov., Paenibacillus anaericanus sp. nov and Paenibacillus terrae strain MH72, N2O-producing bacteria isolated from the gut of the earthworm Aporrectodea caliginosa	INTERNATIONAL JOURNAL OF SYSTEMATIC AND EVOLUTIONARY MICROBIOLOGY																	Schramm, Andreas/J-2655-2013; Horn, Marcus A./E-3726-2013	Schramm, Andreas/0000-0002-7614-9616; Horn, Marcus A./0000-0001-8510-9651													1466-5026	1466-5034				MAY	2005	55		3
J	Guardia, G; Monistrol-Arcas, A; Montoya, M; García-Gutiérrez, S; Abalos, D; Vallejo, A				Guardia, Guillermo; Monistrol-Arcas, Alba; Montoya, Monica; Garcia-Gutierrez, Sandra; Abalos, Diego; Vallejo, Antonio			Subsurface drip irrigation reduces CH4 emissions and ecosystem respiration compared to surface drip irrigation	AGRICULTURAL WATER MANAGEMENT																	García-Gutiérrez, Sandra/HGC-5115-2022; Montoya, Mónica/ABA-7105-2020; Guardia, Guillermo/I-8226-2018; VALLEJO, ANTONIO/K-6823-2014	Monistrol, Alba/0009-0003-1295-3386; Abalos, Diego/0000-0002-4189-5563; VALLEJO, ANTONIO/0000-0003-0311-7450; Garcia Gutierrez, Sandra/0000-0002-4739-9341; MONTOYA NOVILLO, MONICA/0000-0003-2051-911X													0378-3774	1873-2283				JUL 1	2023	285
J	Fanizza, C; De Berardis, B; Ietto, F; Soggiu, ME; Schirò, R; Inglessis, M; Ferdinandi, M; Incoronato, F				Fanizza, Carla; De Berardis, Barbara; Ietto, Federica; Soggiu, Maria Eleonora; Schiro, Roberto; Inglessis, Marco; Ferdinandi, Marcello; Incoronato, Federica			Analysis of major pollutants and physico-chemical characteristics of PM2.5 at an urban site in Rome	SCIENCE OF THE TOTAL ENVIRONMENT																	Incoronato, Federica/HNI-3671-2023; fanizza, carla/K-5238-2018; DE BERARDIS, BARBARA/F-2105-2015	De Berardis, Barbara/0000-0001-7857-9620													0048-9697	1879-1026				MAR	2018	616
J	Perreault, NN; Crocker, FH; Indest, KJ; Hawari, J				Perreault, Nancy N.; Crocker, Fiona H.; Indest, Karl J.; Hawari, Jalal			Involvement of cytochrome c CymA in the anaerobic metabolism of RDX by Shewanella oneidensis MR-1	CANADIAN JOURNAL OF MICROBIOLOGY																															0008-4166	1480-3275				FEB	2012	58	2
J	Weston, NB; Neubauer, SC; Velinsky, DJ; Vile, MA				Weston, Nathaniel B.; Neubauer, Scott C.; Velinsky, David J.; Vile, Melanie A.			Net ecosystem carbon exchange and the greenhouse gas balance of tidal marshes along an estuarine salinity gradient	BIOGEOCHEMISTRY																	Vile, Melanie/AAZ-1865-2020; Neubauer, Scott/A-3443-2011; Weston, Nathaniel/A-6545-2009	Neubauer, Scott/0000-0001-8948-2832; Weston, Nathaniel/0000-0002-6837-360X													0168-2563	1573-515X				AUG	2014	120	1-3
J	Alongi, DM; Pfitzner, J; Trott, LA; Tirendi, F; Dixon, P; Klumpp, DW				Alongi, DM; Pfitzner, J; Trott, LA; Tirendi, F; Dixon, P; Klumpp, DW			Rapid sediment accumulation and microbial mineralization in forests of the mangrove Kandelia candel in the Jiulongjiang Estuary, China	ESTUARINE COASTAL AND SHELF SCIENCE																															0272-7714	1096-0015				JUN	2005	63	4
J	Wang, W; Lai, DYF; Wang, C; Tong, C; Zeng, C				Wang, W.; Lai, D. Y. F.; Wang, C.; Tong, C.; Zeng, C.			Effects of inorganic amendments, rice cultivars and cultivation methods on greenhouse gas emissions and rice productivity in a subtropical paddy field	ECOLOGICAL ENGINEERING																	Wang, weiqi/AAN-8209-2020; Zeng, Cong/J-4933-2014; Lai, Derrick Y.F./B-1387-2009	Zeng, Cong/0000-0003-1003-9382; wang, weiqi/0000-0001-8503-0978; Lai, Derrick Y.F./0000-0002-1225-9904													0925-8574	1872-6992				OCT	2016	95
J	Marinho, CC; Campos, EA; Guimaraes, JRD; Esteves, FA				Marinho, C. C.; Campos, E. A.; Guimaraes, J. R. D.; Esteves, F. A.			Effect of sediment composition on methane concentration and production in the transition zone of a mangrove (Sepetiba Bay, Rio de Janeiro, Brazil)	BRAZILIAN JOURNAL OF BIOLOGY																	Guimaraes, Jean/B-6451-2013; Marinho, Carolina/B-1867-2013														1519-6984	1678-4375				AUG	2012	72	3
J	Aelion, CM; Warttinger, U				Aelion, C. M.; Warttinger, U.			Low sulfide concentrations affect nitrate transformations in freshwater and saline coastal retention pond sediments	SOIL BIOLOGY & BIOCHEMISTRY																	Aelion, C. Marjorie/AGG-7859-2022														0038-0717					APR	2009	41	4
J	Sriphirom, P; Chidthaisong, A; Yagi, K; Boonapatcharoen, N; Tripetchkul, S; Towprayoon, S				Sriphirom, Patikorn; Chidthaisong, Amnat; Yagi, Kazuyuki; Boonapatcharoen, Nimaradee; Tripetchkul, Sudarut; Towprayoon, Sirintornthep			Effects of Biochar Particle Size on Methane Emissions from Rice Cultivation	JOURNAL OF RENEWABLE MATERIALS																	Sriphirom, Patikorn/KCY-8311-2024														2164-6325	2164-6341					2020	8	10
J	Olsson, L; Ye, S; Yu, X; Wei, M; Krauss, KW; Brix, H				Olsson, L.; Ye, S.; Yu, X.; Wei, M.; Krauss, K. W.; Brix, H.			Factors influencing CO2 and CH4 emissions from coastal wetlands in the Liaohe Delta, Northeast China	BIOGEOSCIENCES																	Brix, Hans/AAN-5367-2020; Brix, Hans/C-5208-2008	Brix, Hans/0000-0003-2771-2983													1726-4170	1726-4189					2015	12	16
J	Gatland, JR; Santos, IR; Maher, DT; Duncan, TM; Erler, DV				Gatland, J. R.; Santos, I. R.; Maher, D. T.; Duncan, T. M.; Erler, D. V.			Carbon dioxide and methane emissions from an artificially drained coastal wetland during a flood: Implications for wetland global warming potential	JOURNAL OF GEOPHYSICAL RESEARCH-BIOGEOSCIENCES																	Erler, Dirk/I-7209-2012; Maher, Damien/E-3443-2012; Santos, Isaac/A-3960-2019	Erler, Dirk/0000-0003-1242-7311; Maher, Damien/0000-0003-1899-005X; Santos, Isaac/0000-0003-0524-842X													2169-8953	2169-8961				AUG	2014	119	8
J	Pönisch, DL; Breznikar, A; Gutekunst, CN; Jurasinski, G; Voss, M; Rehder, G				Poenisch, Daniel L.; Breznikar, Anne; Gutekunst, Cordula N.; Jurasinski, Gerald; Voss, Maren; Rehder, Gregor			Nutrient release and flux dynamics of CO2, CH4, and N2O in a coastal peatland driven by actively induced rewetting with brackish water from the Baltic Sea	BIOGEOSCIENCES																	Jurasinski, Gerald/AAH-6376-2021	Rehder, Gregor/0000-0002-0597-9989; Breznikar, Anne/0000-0002-2207-9536; Voss, Maren/0000-0002-5827-9062; Ponisch, Daniel Lars/0000-0002-8544-8167; Jurasinski, Gerald/0000-0002-6248-9388													1726-4170	1726-4189				JAN 19	2023	20	2
J	Bonetti, G; Trevathan-Tackett, SM; Hebert, N; Carnell, PE; Macreadie, PI				Bonetti, Giuditta; Trevathan-Tackett, Stacey M.; Hebert, Nicolas; Carnell, Paul E.; Macreadie, Peter I.			Microbial community dynamics behind major release of methane in constructed wetlands	APPLIED SOIL ECOLOGY																	Trevathan-Tackett, Stacey/X-9178-2019	Trevathan-Tackett, Stacey/0000-0002-4977-0757; Macreadie, Peter/0000-0001-7362-0882													0929-1393	1873-0272				NOV	2021	167
J	Li, RF; Xi, BD; Wang, XW; Li, YJ; Yuan, Y; Tan, WB				Li, Renfei; Xi, Beidou; Wang, Xiaowei; Li, Yanjiao; Yuan, Ying; Tan, Wenbing			Anaerobic oxidation of methane in landfill and adjacent groundwater environments: Occurrence, mechanisms, and potential applications	WATER RESEARCH																	Wang, Xiaowei/JRY-6619-2023; Tan, Wenbin/AAM-4661-2020; li, yanjiao/HGA-4591-2022; Xi, Beidou/KEE-8922-2024	Tan, Wenbing/0000-0001-9896-7604													0043-1354	1879-2448				MAY 15	2024	255
J	Kumar, G; Ramanathan, AL				Kumar, Goutam; Ramanathan, A. L.			Biogeochemistry of methane emission in mangrove ecosystem - Review	INDIAN JOURNAL OF GEO-MARINE SCIENCES																	AL, Ramanathan/E-7217-2012	AL, Ramanathan/0000-0002-3491-2273													0379-5136	0975-1033				JUN	2014	43	6
J	Köhn, D; Welpelo, C; Günther, A; Jurasinski, G				Koehn, Daniel; Welpelo, Carla; Guenther, Anke; Jurasinski, Gerald			Drainage Ditches Contribute Considerably to the CH4 Budget of a Drained and a Rewetted Temperate Fen	WETLANDS																	Jurasinski, Gerald/AAH-6376-2021; Guenther, Anke/LMN-0345-2024	Gunther, Anke/0000-0003-4419-1892; Kohn, Daniel/0000-0001-5435-8831													0277-5212	1943-6246				AUG	2021	41	6
J	Hartfiel, LM; Schaefer, A; Howe, AC; Soupir, ML				Hartfiel, Lindsey M.; Schaefer, Abby; Howe, Adina C.; Soupir, Michelle L.			Denitrifying bioreactor microbiome: Understanding pollution swapping and potential for improved performance	JOURNAL OF ENVIRONMENTAL QUALITY																		Schaefer, Abby/0000-0001-9506-8865; Howe, Adina/0000-0002-7705-343X; Hartfiel, Lindsey/0000-0002-1083-3888; Soupir, Michelle/0000-0003-3449-1146													0047-2425	1537-2537				JAN	2022	51	1
J	Xu, SP; Jaffé, PR; Mauzerall, DL				Xu, Shanyping; Jaffe, Peter R.; Mauzerall, Denise L.			A process-based model for methane emission from flooded rice paddy systems	ECOLOGICAL MODELLING																	; Mauzerall, Denise/I-5977-2013	Jaffe, Peter/0000-0002-8531-8549; Mauzerall, Denise/0000-0003-3479-1798													0304-3800					JUL 24	2007	205	3-4
J	Fuchs, A; Davidson, IC; Megonigal, JP; Devaney, JL; Simkanin, C; Noyce, GL; Lu, M; Cott, GM				Fuchs, Andrea; Davidson, Ian C.; Megonigal, J. Patrick; Devaney, John L.; Simkanin, Christina; Noyce, Genevieve L.; Lu, Meng; Cott, Grace M.			Stronger increase of methane emissions from coastal wetlands by non-native Spartina alterniflora than non-native Phragmites australis	PLANTS PEOPLE PLANET																		Noyce, Genevieve/0000-0003-0423-6478; Megonigal, Patrick/0000-0002-2018-7883; Simkanin, Christina/0000-0003-3091-9109; Fuchs, Andrea/0000-0002-7204-6142; Lu, Meng/0000-0001-6923-7493														2572-2611				JAN	2025	7	1
J	Cai, ZC; Tsuruta, H; Minami, K				Cai, ZC; Tsuruta, H; Minami, K			Methane emission from rice fields in China: Measurements and influencing factors	JOURNAL OF GEOPHYSICAL RESEARCH-ATMOSPHERES																	Tsuruta, Haruo/M-7657-2014														2169-897X	2169-8996				JUL 16	2000	105	D13
J	Hu, J; Vardanyan, LG; Villapando, O; Bhomia, R; Inglett, PW; Li, XF; Feng, G; Reddy, KR				Hu, Jing; Vardanyan, Lilit G.; Villapando, Odi; Bhomia, Rupesh; Inglett, Patrick W.; Li, Xiaofei; Feng, Gary; Reddy, K. Ramesh			Seasonal and spatial patterns of surface water quality in large-scale treatment wetlands with different vegetation communities	ECOLOGICAL ENGINEERING																	Bhomia, Rupesh/E-5816-2012; Li, Xiaofei/JGE-3393-2023	Hu, Jing/0000-0001-5742-0688; Inglett, Patrick/0000-0003-3166-9068; Li, Xiaofei/0000-0001-5781-4687													0925-8574	1872-6992				DEC	2023	197
J	Datta, A; Yeluripati, JB; Nayak, DR; Mahata, KR; Santra, SC; Adhya, TK				Datta, A.; Yeluripati, Jagadeesh B.; Nayak, D. R.; Mahata, K. R.; Santra, S. C.; Adhya, T. K.			Seasonal variation of methane flux from coastal saline rice field with the application of different organic manures	ATMOSPHERIC ENVIRONMENT																	ADHYA, TAPAN/H-4525-2011; Yeluripati, Jagadeesh/AAF-3283-2020	Nayak, Dali Rani/0000-0003-0653-0662; Santra, S.C./0000-0003-2241-7803; Yeluripati, Jagadeesh/0000-0003-3107-2595													1352-2310	1873-2844				FEB	2013	66
J	Monistrol, A; Vallejo, A; García-Gutiérrez, S; Hermoso-Peralo, R; Montoya, M; Atencia-Payares, LK; Aguilera, E; Guardia, G				Monistrol, Alba; Vallejo, Antonio; Garcia-Gutierrez, Sandra; Hermoso-Peralo, Roberto; Montoya, Monica; Atencia-Payares, Luz K.; Aguilera, Eduardo; Guardia, Guillermo			Interaction between burial depth and N source in drip-fertigated maize: Agronomic performance and correlation with spectral indices	AGRICULTURAL WATER MANAGEMENT																	Vallejo García, Antonio/K-6823-2014; Montoya, Mónica/ABA-7105-2020; Aguilera, Eduardo/H-4864-2015; García-Gutiérrez, Sandra/HGC-5115-2022; Guardia, Guillermo/I-8226-2018	MONTOYA NOVILLO, MONICA/0000-0003-2051-911X; Garcia Gutierrez, Sandra/0000-0002-4739-9341; Monistrol, Alba/0009-0003-1295-3386													0378-3774	1873-2283				AUG 1	2024	301
J	Linquist, BA; Marcos, M; Adviento-Borbe, MA; Anders, M; Harrell, D; Linscombe, S; Reba, ML; Runkle, BRK; Tarpley, L; Thomson, A				Linquist, Bruce A.; Marcos, Mathias; Adviento-Borbe, M. Arlene; Anders, Merle; Harrell, Dustin; Linscombe, Steve; Reba, Michele L.; Runkle, Benjamin R. K.; Tarpley, Lee; Thomson, Allison			Greenhouse Gas Emissions and Management Practices that Affect Emissions in US Rice Systems	JOURNAL OF ENVIRONMENTAL QUALITY																	Runkle, B./AAC-3404-2020; Thomson, Allison/GRO-3207-2022	Thomson, Allison/0000-0001-5326-1755; Runkle, Benjamin Reade Kreps/0000-0002-2583-1199													0047-2425	1537-2537				MAY-JUN	2018	47	3
J	Liechty, Z; Santos-Medellín, C; Edwards, J; Nguyen, B; Mikhail, D; Eason, S; Phillips, G; Sundaresan, V				Liechty, Zachary; Santos-Medellin, Christian; Edwards, Joseph; Nguyen, Bao; Mikhail, David; Eason, Shane; Phillips, Gregory; Sundaresan, Venkatesan			Comparative Analysis of Root Microbiomes of Rice Cultivars with High and Low Methane Emissions Reveals Differences in Abundance of Methanogenic Archaea and Putative Upstream Fermenters	MSYSTEMS																		Santos-Medellin, Christian/0000-0002-2708-4537; Sundaresan, Venkatesan/0000-0002-4670-0630													2379-5077					JAN-FEB	2020	5	1
J	Sun, WG; Sun, ZG; Mou, XJ; Sun, WL				Sun, Wenguang; Sun, Zhigao; Mou, Xiaojie; Sun, Wanlong			Short-Term Study on Variations of Carbon Dioxide and Methane Emissions from Intertidal Zone of the Yellow River Estuary during Autumn and Winter	WETLANDS																	Sun, Wanlong/ABC-5556-2021; Sun, WenGuang/B-4086-2013														0277-5212	1943-6246				AUG	2018	38	4
J	Linto, N; Barnes, J; Ramachandran, R; Divia, J; Ramachandran, P; Upstill-Goddard, RC				Linto, Neetha; Barnes, J.; Ramachandran, Ramesh; Divia, Jennifer; Ramachandran, Purvaja; Upstill-Goddard, R. C.			Carbon Dioxide and Methane Emissions from Mangrove-Associated Waters of the Andaman Islands, Bay of Bengal	ESTUARIES AND COASTS																	Ramachandran, Ramesh/B-4814-2018; Ramachandran, Purvaja/K-5522-2018	Ramachandran, Purvaja/0000-0001-7937-3763; Upstill-Goddard, Robert/0000-0003-3396-284X; Ramachandran, Ramesh/0000-0003-2471-7746													1559-2723	1559-2731				MAR	2014	37	2
J	Koebsch, F; Glatzel, S; Jurasinski, G				Koebsch, Franziska; Glatzel, Stephan; Jurasinski, Gerald			Vegetation controls methane emissions in a coastal brackish fen	WETLANDS ECOLOGY AND MANAGEMENT																	Jurasinski, Gerald/AAH-6376-2021; Glatzel, Stephan/AAE-8189-2019	Glatzel, Stephan/0000-0002-2572-5484; Jurasinski, Gerald/0000-0002-6248-9388													0923-4861	1572-9834				OCT	2013	21	5
J	Kaushal, SS; Gold, AJ; Bernal, S; Johnson, TAN; Addy, K; Burgin, A; Burns, DA; Coble, AA; Hood, E; Lu, YH; Mayer, P; Minor, EC; Schroth, AW; Vidon, P; Wilson, H; Xenopoulos, MA; Doody, T; Galella, JG; Goodling, P; Haviland, K; Haq, S; Wessel, B; Wood, KL; Jaworski, N; Belt, KT				Kaushal, Sujay S.; Gold, Arthur J.; Bernal, Susana; Johnson, Tammy A. Newcomer; Addy, Kelly; Burgin, Amy; Burns, Douglas A.; Coble, Ashley A.; Hood, Eran; Lu, YueHan; Mayer, Paul; Minor, Elizabeth C.; Schroth, Andrew W.; Vidon, Philippe; Wilson, Henry; Xenopoulos, Marguerite A.; Doody, Thomas; Galella, Joseph G.; Goodling, Phillip; Haviland, Katherine; Haq, Shahan; Wessel, Barret; Wood, Kelsey L.…			Watershed chemical cocktails': forming novel elemental combinations in Anthropocene fresh waters	BIOGEOCHEMISTRY																	Kaushal, Sujay/G-1062-2013; Burgin, Amy/ABI-2572-2020; Belt, Kenneth/AAI-6630-2020; Wessel, Barret/HJI-2719-2023; Bernal, Susana/K-5069-2014; Burgin, Amy/G-7444-2014; Newcomer-Johnson, Tammy/AFT-5923-2022	Coble, Ashley/0000-0002-5821-5026; Doody, Thomas/0000-0002-2102-738X; Bernal, Susana/0000-0002-6726-8840; Burgin, Amy/0000-0001-8489-4002; Wessel, Barret/0000-0001-6264-5734; Newcomer-Johnson, Tammy/0000-0002-2496-7641; Belt, Kenneth/0000-0002-4067-1541; Lu, Yuehan/0000-0002-0536-532X; Haq, Shahan/0000-0003-0263-3760													0168-2563	1573-515X				DEC	2018	141	3
J	Koch, S; Jurasinski, G; Koebsch, F; Koch, M; Glatzel, S				Koch, Stefan; Jurasinski, Gerald; Koebsch, Franziska; Koch, Marian; Glatzel, Stephan			Spatial Variability of Annual Estimates of Methane Emissions in a Phragmites Australis (Cav.) Trin. ex Steud. Dominated Restored Coastal Brackish Fen	WETLANDS																	Glatzel, Stephan/AAE-8189-2019; Jurasinski, Gerald/AAH-6376-2021	Jurasinski, Gerald/0000-0002-6248-9388; Glatzel, Stephan/0000-0002-2572-5484													0277-5212	1943-6246				JUN	2014	34	3
J	Hao, XY; Larney, FJ; Chang, C; Travis, GR; Nichol, CK; Bremer, E				Hao, XY; Larney, FJ; Chang, C; Travis, GR; Nichol, CK; Bremer, E			The effect of phosphogypsum on greenhouse gas emissions during cattle manure composting	JOURNAL OF ENVIRONMENTAL QUALITY																	Li, Xiangtao/A-4804-2019; Larney, Francis/GYV-4152-2022	Larney, Francis/0000-0002-4427-2097; Hao, Xiying/0000-0001-6410-9652													0047-2425	1537-2537				MAY-JUN	2005	34	3
J	Hammer, TJ; Fierer, N; Hardwick, B; Simojoki, A; Slade, E; Taponen, J; Viljanen, H; Roslin, T				Hammer, Tobin J.; Fierer, Noah; Hardwick, Bess; Simojoki, Asko; Slade, Eleanor; Taponen, Juhani; Viljanen, Heidi; Roslin, Tomas			Treating cattle with antibiotics affects greenhouse gas emissions, and microbiota in dung and dung beetles	PROCEEDINGS OF THE ROYAL SOCIETY B-BIOLOGICAL SCIENCES																	Fierer, Noah/ACC-1354-2022; Simojoki, Asko/Y-8194-2019; Roslin, Tomas/E-8648-2016; Slade, Eleanor/O-3874-2014	Roslin, Tomas/0000-0002-2957-4791; Hardwick, Bess/0000-0001-5195-6115; Hammer, Tobin/0000-0002-7308-8440; Slade, Eleanor/0000-0002-6108-1196; Simojoki, Asko/0000-0003-2397-3553													0962-8452	1471-2954				MAY 25	2016	283	1831
J	Wang, FF; Song, AG; Zhang, Y; Lin, XB; Yan, RF; Wang, Y; Chen, NW				Wang, Fenfang; Song, Ange; Zhang, Yuan; Lin, Xianbiao; Yan, Ruifeng; Wang, Yao; Chen, Nengwang			Saltmarsh sediments with wastewater input emit more carbon greenhouse gases but less N2O than mangrove sediments	CATENA																	闫, 瑞峰/HKN-7643-2023	Yan, Ruifeng/0009-0003-6630-6432													0341-8162	1872-6887				JUN	2022	213
S	Conrad, R		Sparks, DL		Conrad, Ralf			Microbial ecology of methanogens and methanotrophs	ADVANCES IN AGRONOMY, VOL 96	Advances in Agronomy																														0065-2113		978-0-12-374206-3				2007	96
[truncated: 22 more columns]

## Sheet: Screening Procedure
Publication Type	Authors	Book Authors	Book Editors	Book Group Authors	Author Full Names	Book Author Full Names	Group Authors	Records Screened	Reports Excluded	Article Title	Source Title	Book Series Title	Book Series Subtitle	Language	Document Type	Conference Title	Conference Date	Conference Location	Conference Sponsor	Conference Host	Author Keywords	Keywords Plus	Abstract	Addresses	Affiliations	Reprint Addresses	Email Addresses	Researcher Ids	ORCIDs	Funding Orgs	Funding Name Preferred	Funding Text	Cited References	Cited Reference Count	Times Cited, WoS Core	Times Cited, All Databases	180 Day Usage Count	Since 2013 Usage Count	Publisher	Publisher City	Publisher Address	ISSN	eISSN	ISBN	Journal Abbreviation	Journal ISO Abbreviation	Publication Date	Publication Year	Volume
J	Matsushima, M; Choi, WJ; Inubushi, K				Matsushima, Miwa; Choi, Woo-Jung; Inubushi, Kazuyuki			No agriculture		Nitrification Inhibitor Reduces Nitrous Oxide Production from Different Soil Profiles of an Andosol Soil	COMMUNICATIONS IN SOIL SCIENCE AND PLANT ANALYSIS																	Yashima, Miwa/JZT-1933-2024; INUBUSHI, Kazuyuki/I-8717-2014	Yashima, Miwa/0000-0001-5461-5914; Inubushi, Kazuyuki/0000-0002-2230-0755													0010-3624	1532-2416					2009	40
J	Ananyeva, ND; Ivashchenko, KV; Stolnikova, EV; Stepanov, AL; Kudeyarov, VN				Ananyeva, N. D.; Ivashchenko, K. V.; Stolnikova, E. V.; Stepanov, A. L.; Kudeyarov, V. N.				Ineligible (No upland soil)	Specific features of determination of the net production of nitrous oxide by soils	EURASIAN SOIL SCIENCE																	Stepanov, Andrey/E-4497-2014; Kudeyarov, Valery/I-8960-2017; Ivashchenko, Kristina/M-6569-2016; Ananyeva, Nadezhda/J-5098-2018	Kudeyarov, Valery/0000-0002-0217-2872; Ivashchenko, Kristina/0000-0001-8397-158X; Ananyeva, Nadezhda/0000-0002-0434-6071													1064-2293	1556-195X				JUN	2015	48
J	Zhang, LJ; Yin, YC; Sun, YC; Liang, XJ; Graham, DE; Pierce, EM; Loeffler, FE; Gu, BH				Zhang, Lijie; Yin, Yongchao; Sun, Yanchen; Liang, Xujun; Graham, David E.; Pierce, Eric M.; Loeffler, Frank E.; Gu, Baohua			No agriculture		Inhibition of Methylmercury and Methane Formation by Nitrous Oxide in Arctic Tundra Soil Microcosms	ENVIRONMENTAL SCIENCE & TECHNOLOGY																	Liang, Xujun/KYO-8681-2024; Sun, Yanchen/JJC-1234-2023; Graham, David/F-8578-2010; Yin, Yongchao/AAC-5320-2022; Gu, Baohua/B-9511-2012; Pierce, Eric/G-1615-2011	Graham, David/0000-0001-8968-7344; Zhang, Lijie/0000-0001-5550-9603; Sun, Yanchen/0000-0003-1265-2738; Loeffler, Frank/0000-0002-9797-4279; Yin, Yongchao/0000-0001-8191-8013; Gu, Baohua/0000-0002-7299-2956; Pierce, Eric/0000-0002-4951-1931													0013-936X	1520-5851				APR 11	2023	57
J	Sánchez-Martín, L; Vallejo, A; Dick, J; Skiba, UM				Sanchez-Martin, Laura; Vallejo, Antonio; Dick, Jan; Skiba, Ute M.			Study used ammonium sulfate		The influence of soluble carbon and fertilizer nitrogen on nitric oxide and nitrous oxide emissions from two contrasting agricultural soils	SOIL BIOLOGY & BIOCHEMISTRY																	Dick, Jan/I-6839-2012; SANCHEZ-MARTIN, LAURA/L-4754-2017; Skiba, Ute/I-6441-2012; VALLEJO, ANTONIO/K-6823-2014	SANCHEZ-MARTIN, LAURA/0000-0002-1759-711X; Skiba, Ute/0000-0001-8659-6092; VALLEJO, ANTONIO/0000-0003-0311-7450													0038-0717					JAN	2008	40
J	Thapa, R; Chatterjee, A; Wick, A; Butcher, K				Thapa, Resham; Chatterjee, Amitava; Wick, Abbey; Butcher, Kirsten			Study has no sulfate treatment		Carbon Dioxide and Nitrous Oxide Emissions from Naturally Occurring Sulfate-Based Saline Soils at Different Moisture Contents	PEDOSPHERE																	Butcher, Kirsten/AAU-4881-2020	Thapa, Resham/0000-0002-0059-764X													1002-0160	2210-5107				OCT	2017	27
J	Chidthaisong, A; Cha-un, N; Rossopa, B; Buddaboon, C; Kunuthai, C; Sriphirom, P; Towprayoon, S; Tokida, T; Padre, AT; Minamikawa, K				Chidthaisong, Amnat; Cha-un, Nittaya; Rossopa, Benjamas; Buddaboon, Chitnucha; Kunuthai, Choosak; Sriphirom, Patikorn; Towprayoon, Sirintornthep; Tokida, Takeshi; Padre, Agnes T.; Minamikawa, Kazunori			No upland soil		Evaluating the effects of alternate wetting and drying (AWD) on methane and nitrous oxide emissions from a paddy field in Thailand	SOIL SCIENCE AND PLANT NUTRITION																	Sriphirom, Patikorn/KCY-8311-2024; Minamikawa, Kazunori/AAV-1285-2021; Cha-un, Nittaya/KIK-7890-2024; Tokida, Takeshi/F-7203-2010	Minamikawa, Kazunori/0000-0002-4762-8765; Tokida, Takeshi/0000-0001-7245-2952													0038-0768	1747-0765					2018	64
J	Luo, JF; van der Weerden, T; Saggar, S; Di, HJ; Podolyan, A; Adhikari, K; Ding, K; Lindsey, S; Luo, DW; Ouyang, L; Rutherford, A				Luo, Jiafa; van der Weerden, Tony; Saggar, Surinder; Di, Hong J.; Podolyan, Andriy; Adhikari, Kamal; Ding, Keren; Lindsey, Stuart; Luo, Dongwen; Ouyang, Lily; Rutherford, Alison			No agriculture		Nitrous oxide emission factors for fertiliser ammonium sulphate, diammonium phosphate, and urea	NEW ZEALAND JOURNAL OF AGRICULTURAL RESEARCH																	Luo, dongwen/MIU-5847-2025; Podolyan, Andriy/I-3530-2019; Di, Hong Jie/G-5583-2010; Podolyan, Andriy/W-6427-2018	Saggar, Surinder/0000-0003-1410-4874; Podolyan, Andriy/0000-0002-5794-8623													0028-8233	1175-8775				2023 NOV 1	2023
J	Yli-Halla, M; Virtanen, S; Regina, K; Österholm, P; Ehnvall, B; Uusi-Kämppä, J				Yli-Halla, Markku; Virtanen, Seija; Regina, Kristiina; Osterholm, Peter; Ehnvall, Betty; Uusi-Kamppa, Jaana			Study has no sulfate treatment		Nitrogen stocks and flows in an acid sulfate soil	ENVIRONMENTAL MONITORING AND ASSESSMENT																	Virtanen, Seija/LTD-1688-2024; Yli-Halla, Markku/B-5567-2015	Ehnvall, Betty/0000-0001-8120-4029; Lang, Kristiina/0000-0001-9080-7956; Yli-Halla, Markku/0000-0002-8062-7019; Uusi-Kamppa, Jaana/0000-0002-3445-7290; Virtanen, Seija/0000-0003-1409-9120; Osterholm, Peter/0000-0001-8741-6671													0167-6369	1573-2959				NOV 6	2020	192
J	Hua, X; Guangxi, X; Cai, ZC; Tsuruta, H				Hua, X; Guangxi, X; Cai, ZC; Tsuruta, H			No upland soil		Nitrous oxide emissions from three rice paddy fields in China	NUTRIENT CYCLING IN AGROECOSYSTEMS					International Symposium on Soil-Source and Sink of Greenhouse Gases	SEP 18-21, 1995	CHINESE ACAD SCI, INST SOIL SCI, NANJING, PEOPLES R CHINA	Chinese Acad Sci,China Natl Nat Sci Fdn,China Int Ctr Technol Exchange,Chisso, K K Corp,Finnigan Corp,Bio Rad Labs Inc,Beckman Instruments Inc,USDA NCRS	CHINESE ACAD SCI, INST SOIL SCI								Tsuruta, Haruo/M-7657-2014														1385-1314	1573-0867					1997	49
J	Ghosh, S; Majumdar, D; Jain, MC				Ghosh, S; Majumdar, D; Jain, MC			No upland soil		Methane and nitrous oxide emissions from an irrigated rice of North India	CHEMOSPHERE																	Majumdar, Deepanjan/L-1137-2016														0045-6535	1879-1298				APR	2003	51
J	Watanabe, T				Watanabe, T			No agriculture		Influence of 2-chloro-6 (trichloromethyl) dicyandiamide on nitrous oxide emission conditions	SOIL SCIENCE AND PLANT NUTRITION																															0038-0768	1747-0765				APR	2006	52
J	JONES, AM; KNOWLES, R				JONES, AM; KNOWLES, R			No agriculture		SULFIDE ALLEVIATION OF ACETYLENE INHIBITION OF NITROUS-OXIDE REDUCTION BY FLEXIBACTER-CANADENSIS	CANADIAN JOURNAL OF MICROBIOLOGY																															0008-4166					FEB	1992	38
J	Khalil, K; Mary, B; Renault, P				Khalil, K; Mary, B; Renault, P			Study has no sulfate treatment		Nitrous oxide production by nitrification and denitrification in soil aggregates as affected by O2 concentration	SOIL BIOLOGY & BIOCHEMISTRY																															0038-0717	1879-3428				APR	2004	36
J	Denmead, OT; Macdonald, BCT; Bryant, G; Naylor, T; Wilson, S; Griffith, DWT; Wang, WJ; Salter, B; White, I; Moody, PW				Denmead, O. T.; Macdonald, B. C. T.; Bryant, G.; Naylor, T.; Wilson, S.; Griffith, D. W. T.; Wang, W. J.; Salter, B.; White, I.; Moody, P. W.			Study has no sulfate treatment		Emissions of methane and nitrous oxide from Australian sugarcane soils	AGRICULTURAL AND FOREST METEOROLOGY					Workshop on Eddy Covariance EC Flux Measurements of CH4 and N2O	APR, 2008	Helsinki, FINLAND										Macdonald, Ben/G-1078-2012; Denmead, Owen/A-7087-2009; Wilson, Stephen/O-6151-2018; Wang, Weijin/AAE-9848-2020	Wang, Weijin/0000-0002-5209-9300; Macdonald, Ben/0000-0001-8105-0779													0168-1923	1873-2240				JUN 15	2010	150
J	Bronson, KF; Hunsaker, DJ; El-Shikha, DM; Rockholt, SM; Williams, CF; Rasutis, D; Soratana, K; Venterea, RT				Bronson, K. F.; Hunsaker, D. J.; El-Shikha, D. M.; Rockholt, S. M.; Williams, C. F.; Rasutis, D.; Soratana, K.; Venterea, R. T.			Study used ammonium sulfate		Nitrous oxide emissions, N uptake, biomass, and rubber yield in N-fertilized, surface-irrigated guayule	INDUSTRIAL CROPS AND PRODUCTS																	Venterea, Rodney/A-3930-2009	, Clinton/0000-0002-2554-5061; Venterea, Rodney/0000-0002-9003-2318													0926-6690	1872-633X				SEP 1	2021	167
J	Yin, JH; Liu, R; Cao, WC; Zhu, K; Fenton, O; Guo, JH; Chen, Q				Yin, Junhui; Liu, Rui; Cao, Wenchao; Zhu, Kun; Fenton, Owen; Guo, Jingheng; Chen, Qing			No agriculture		Nitrogen and carbon addition changed nitrous oxide emissions from soil aggregates in straw-incorporated soil	JOURNAL OF SOILS AND SEDIMENTS																	Liu, Rui/JPX-6368-2023; Fenton, Owen/D-4377-2009	Chen, Qing/0000-0002-4589-0161; Yin, Junhui/0009-0001-8413-9696													1439-0108	1614-7480				FEB	2022	22
J	Simek, M; Virtanen, S; Simojoki, A; Chronáková, A; Elhottová, D; Krigtufek, V; Yli-Halla, M				Simek, Miloslav; Virtanen, Seija; Simojoki, Asko; Chronakova, Alica; Elhottova, Dana; Krigtufek, Vaclav; Yli-Halla, Markku			No upland soil		The microbial communities and potential greenhouse gas production in boreal acid sulphate, non-acid sulphate, and reedy sulphidic soils	SCIENCE OF THE TOTAL ENVIRONMENT																	Simojoki, Asko/Y-8194-2019; Elhottová, Dana/G-1168-2014; Virtanen, Seija/LTD-1688-2024; Yli-Halla, Markku/B-5567-2015; Šimek, Miloslav/G-1532-2014; Krištůfek, Václav/G-3846-2014; Chronakova, Alica/G-1422-2014	Yli-Halla, Markku/0000-0002-8062-7019; Simojoki, Asko/0000-0003-2397-3553; Virtanen, Seija/0000-0003-1409-9120; Chronakova, Alica/0000-0002-3316-6862													0048-9697	1879-1026				JAN 1	2014	466
J	Meng, TZ; Wei, Q; Yang, YJ; Cai, ZC				Meng, Tianzhu; Wei, Qi; Yang, Yanju; Cai, Zucong			Study has no sulfate treatment		The influences of soil sulfate content on the transformations of nitrate and sulfate during the reductive soil disinfestation (RSD) process	SCIENCE OF THE TOTAL ENVIRONMENT																	Wei, Qi/JJF-3393-2023														0048-9697	1879-1026				APR 20	2022	818
J	Peng, Q; Qi, YC; Dong, YS; Xiao, SS; He, YT				Peng, Qin; Qi, Yuchun; Dong, Yunshe; Xiao, Shengsheng; He, Yating			No agriculture		Soil nitrous oxide emissions from a typical semiarid temperate steppe in inner Mongolia: effects of mineral nitrogen fertilizer levels and forms	PLANT AND SOIL																															0032-079X	1573-5036				MAY	2011	342
J	Paredes, DD; Alves, BJR; dos Santos, MA; Bolonhezi, D; Sant'Anna, SAC; Urquiaga, S; Lima, MA; Boddey, RM				Paredes, Debora da S.; Alves, Bruno J. R.; dos Santos, Marco A.; Bolonhezi, Denizart; Sant'Anna, Selenobaldo A. C.; Urquiaga, Segundo; Lima, Magda A.; Boddey, Robert M.			Study used ammonium sulfate		Nitrous Oxide and Methane Fluxes Following Ammonium Sulfate and Vinasse Application on Sugar Cane Soil	ENVIRONMENTAL SCIENCE & TECHNOLOGY																	Santos, Marco/C-7220-2015; Alves, Bruno/B-8349-2018; Anna, Selenobaldo/G-9506-2019; Lima, Magda/N-7782-2017	Lima, Magda/0000-0001-8104-386X; Boddey, Robert/0000-0003-3648-9859; dos Santos, Marco Aurelio/0000-0002-2422-3765													0013-936X	1520-5851				SEP 15	2015	49
J	Easton, ZM; Rogers, M; Davis, M; Wade, J; Eick, M; Bock, E				Easton, Zachary M.; Rogers, Mark; Davis, Martin; Wade, James; Eick, Mathew; Bock, Emily			Study has no sulfate treatment		Mitigation of sulfate reduction and nitrous oxide emission in denitrifying environments with amorphous iron oxide and biochar	ECOLOGICAL ENGINEERING																		Bock, Emily/0000-0002-6412-8586; Davis, James/0000-0001-5620-1280													0925-8574	1872-6992				SEP	2015	82
J	Mkhabela, MS; Gordon, R; Burton, D; Madani, A; Hart, W				Mkhabela, M. S.; Gordon, R.; Burton, D.; Madani, A.; Hart, W.			Study has no sulfate treatment		Nitrous oxide emissions and soil mineral nitrogen status following application of hog slurry and inorganic fertilisers to acidic soils under forage grass	CANADIAN JOURNAL OF SOIL SCIENCE																	Burton, David/A-7495-2008														0008-4271	1918-1841				APR	2008	88
J	Li, YW; Xu, JZ; Liu, SM; Qi, ZM; Wang, HY; Wei, Q; Gu, Z; Liu, XY; Hameed, F				Li, Yawei; Xu, Junzeng; Liu, Shimeng; Qi, Zhiming; Wang, Haiyu; Wei, Qi; Gu, Zhe; Liu, Xiaoyin; Hameed, Fazli			Study used ammonium sulfate		Salinity-induced concomitant increases in soil ammonia volatilization and nitrous oxide emission	GEODERMA																	Haiyu, Wang/LSI-8716-2024; Wei, Qi/JJF-3393-2023; Gu, Zhe/AGY-9876-2022; Hameed, Fazli/AAT-7400-2021; Liu, Xiaoyin/L-7568-2019; , xujunzeng/AGY-0464-2022	Liu, Shimeng/0000-0001-8838-5352; Li, Yawei/0000-0003-4820-8030; Hameed, Fazli/0000-0002-9706-817X													0016-7061	1872-6259				MAR 1	2020	361
J	Giweta, M; Dyck, M; Malhi, SS; Puurveen, D; Quideau, SA				Giweta, Mekonnen; Dyck, Miles; Malhi, Sukhdev S.; Puurveen, Dick; Quideau, S. A.			No griculture		Soil nitrous oxide emissions most sensitive to fertilization history during a laboratory incubation	CANADIAN JOURNAL OF SOIL SCIENCE																	Quideau, Sylvie/C-9646-2015														0008-4271	1918-1841				DEC	2020	100
J	Nishimura, S; Sugito, T; Nagatake, A; Oka, N				Nishimura, Seiichi; Sugito, Tomoko; Nagatake, Arata; Oka, Norikuni				Ineligible (Study used ammonium sulfate)	Nitrous oxide emission reduced by coated nitrate fertilizer in a cool-temperate region	NUTRIENT CYCLING IN AGROECOSYSTEMS																															1385-1314	1573-0867				MAR	2021	119
J	YEOMANS, JC; BEAUCHAMP, EG				YEOMANS, JC; BEAUCHAMP, EG			No agriculture		SULFUR IN ACETYLENE INHIBITION OF NITROUS-OXIDE REDUCTION BY SOIL-MICROORGANISMS	SOIL SCIENCE SOCIETY OF AMERICA JOURNAL																															0361-5995	1435-0661					1982	46
J	Castellano-Hinojosa, A; Correa-Galeote, D; González-López, J; Bedmar, EJ				Castellano-Hinojosa, Antonio; Correa-Galeote, David; Gonzalez-Lopez, Jesus; Bedmar, Eulogio J.			Study has no sulfate treatment		Effect of nitrogen fertilisers on nitrous oxide emission, nitrifier and denitrifier abundance and bacterial diversity in closed ecological systems	APPLIED SOIL ECOLOGY																	Correa-Galeote, David/I-8336-2017; Castellano-Hinojosa, Antonio/P-1988-2014	Correa-Galeote, David/0000-0002-9776-8424; Castellano-Hinojosa, Antonio/0000-0002-5785-7625													0929-1393	1873-0272				JAN	2020	145
J	Ro, S; Seanjan, P; Tulaphitak, T; Inubushi, K				Ro, Sophoanrith; Seanjan, Patcharee; Tulaphitak, Thepparit; Inubushi, Kazuyuki			Study has no nitrous oxide emissions		Sulfate content influencing methane production and emission from incubated soil and rice-planted soil in Northeast Thailand	SOIL SCIENCE AND PLANT NUTRITION																	INUBUSHI, Kazuyuki/I-8717-2014	ro, sophoanrith/0000-0002-4489-7345; Inubushi, Kazuyuki/0000-0002-2230-0755													0038-0768	1747-0765				DEC	2011	57
J	Zhao, YC; Xie, B; Gao, J; Xiao, MM; Zhao, GY				Zhao, Yuchao; Xie, Biao; Gao, Jian; Xiao, Minmin; Zhao, Guangyong			No agriculture		Balancing the dietary ratio of nitrogen to sulfur by adding inorganic sulfur improves nitrogen retention and consequently decreases urine nitrous oxide emissions in steers	ANIMAL FEED SCIENCE AND TECHNOLOGY																	Zhao, Yuchao/HNQ-2394-2023	Zhao, Yuchao/0000-0001-7489-2134													0377-8401	1873-2216				APR	2021	274
J	Beauchamp, EG; Bergstrom, DW; Burton, DL				Beauchamp, EG; Bergstrom, DW; Burton, DL			Study used ammonium sulfate		Denitrification and nitrous oxide production in soil fallowed or under alfalfa or grass	COMMUNICATIONS IN SOIL SCIENCE AND PLANT ANALYSIS																	Burton, David/A-7495-2008														0010-3624						1996	27
J	Köster, JR; Cárdenas, L; Senbayram, M; Bol, R; Well, R; Butler, M; Mühling, KH; Dittert, K				Koester, Jan Reent; Cardenas, Laura; Senbayram, Mehmet; Bol, Roland; Well, Reinhard; Butler, Mark; Muehling, Karl Hermann; Dittert, Klaus			No agriculture		Rapid shift from denitrification to nitrification in soil after biogas residue application as indicated by nitrous oxide isotopomers	SOIL BIOLOGY & BIOCHEMISTRY																	Cardenas, Laura/HHC-2953-2022; senbayram, mehmet/AAC-4231-2021; Dittert, Klaus/AAA-8824-2019; Bol, Roland/H-9324-2013; Well, Reinhard/U-4658-2018; Muhling, Prof. Dr. Karl H./L-6443-2014	Dittert, Klaus/0000-0003-4062-067X; Muhling, Prof. Dr. Karl H./0000-0002-9922-6581; Senbayram, Mehmet/0000-0002-5567-6580													0038-0717	1879-3428				AUG	2011	43
J	Deppe, M; Well, R; Kücke, M; Fuss, R; Giesemann, A; Flessa, H				Deppe, Marianna; Well, Reinhard; Kuecke, Martin; Fuss, Roland; Giesemann, Anette; Flessa, Heinz				Ineligible (Study used ammonium sulfate)	Impact of CULTAN fertilization with ammonium sulfate on field emissions of nitrous oxide	AGRICULTURE ECOSYSTEMS & ENVIRONMENT																	Flessa, Heinz/N-8427-2013; Well, Reinhard/U-4658-2018; Fuss, Roland/F-3866-2011	Kuecke, Martin/0000-0001-6463-422X; Fuss, Roland/0000-0002-0274-0809													0167-8809	1873-2305				MAR 1	2016	219
J	Tenuta, M; Beauchamp, EG				Tenuta, M; Beauchamp, EG				Ineligible (Study has no crop)	Nitrous oxide production from granular nitrogen fertilizers applied to a silt loam	CANADIAN JOURNAL OF SOIL SCIENCE																															0008-4271					NOV	2003	83
J	McTaggart, IP; Tsuruta, H				McTaggart, IP; Tsuruta, H			Study used ammonium sulfate		The influence of controlled release fertilisers and the form of applied fertiliser nitrogen on nitrous oxide emissions from an andosol	NUTRIENT CYCLING IN AGROECOSYSTEMS																	Tsuruta, Haruo/M-7657-2014														1385-1314	1573-0867				SEP	2003	67
J	Wang, HT; Oertelt, L; Dittert, K				Wang, Haitao; Oertelt, Lukas; Dittert, Klaus			No agriculture		The addition of magnesium sulfate and borax to urea reduced soil NH3 emissions but increased N2O emissions from soil with grass	SCIENCE OF THE TOTAL ENVIRONMENT																	Dittert, Klaus/AAA-8824-2019; Wang, Haitao/B-3586-2019	Dittert, Klaus/0000-0003-4062-067X													0048-9697	1879-1026				JAN 10	2022	803
J	Smith, KA; Dobbie, KE; Thorman, R; Watson, CJ; Chadwick, DR; Yamulki, S; Ball, BC				Smith, Keith A.; Dobbie, Karen E.; Thorman, Rachel; Watson, Catherine J.; Chadwick, David R.; Yamulki, Sirwan; Ball, Bruce C.				Ineligible (Ammonium sulfate and urea were applied together in a plot)	The effect of N fertilizer forms on nitrous oxide emissions from UK arable land and grassland	NUTRIENT CYCLING IN AGROECOSYSTEMS																	Watson, Catherine/JAD-1936-2023; Thorman, Rachel/KBQ-5776-2024	Thorman, Rachel/0000-0001-7175-2005													1385-1314	1573-0867				JUN	2012	93
J	MOSIER, AR; GUENZI, WD; SCHWEIZER, EE				MOSIER, AR; GUENZI, WD; SCHWEIZER, EE			Study used ammonium sulfate		SOIL LOSSES OF DINITROGEN AND NITROUS-OXIDE FROM IRRIGATED CROPS IN NORTHEASTERN COLORADO	SOIL SCIENCE SOCIETY OF AMERICA JOURNAL																															0361-5995	1435-0661				MAR-APR	1986	50
J	Mäkelä, M; Kabir, KMJ; Kanerva, S; Yli-Halla, M; Simojoki, A				Makela, Minna; Kabir, Kazi Md Jahangir; Kanerva, Sanna; Yli-Halla, Markku; Simojoki, Asko			No upland soil		Factors limiting microbial N2O and CO2 production in a cultivated peatland overlying an acid sulphate subsoil derived from black schist	GEODERMA																	Yli-Halla, Markku/B-5567-2015; Mäkelä, Minna/AAQ-5517-2021; Kabir, Kazi Meharajul/L-4193-2017; Simojoki, Asko/Y-8194-2019	Kanerva, Sanna Mari/0000-0002-2307-4892; Yli-Halla, Markku/0000-0002-8062-7019; Simojoki, Asko/0000-0003-2397-3553; Makela, Minna/0000-0001-8238-7007													0016-7061	1872-6259				JAN 1	2022	405
J	Mansfeldt, T				Mansfeldt, T			No agriculture		Redox potential of bulk soil and soil solution concentration of nitrate, manganese, iron, and sulfate in two Gleysols	JOURNAL OF PLANT NUTRITION AND SOIL SCIENCE																	Mansfeldt, Tim/I-8337-2017	Dr. Mansfeldt, Tim/0000-0002-7557-6827													1436-8730	1522-2624				FEB	2004	167
J	Wang, XM; Hu, MJ; Ren, HC; Li, JB; Tong, C; Musenze, RS				Wang, Xuming; Hu, Minjie; Ren, Hongchang; Li, Jiabing; Tong, Chuan; Musenze, Ronald S.			No agriculture		Seasonal variations of nitrous oxide fluxes and soil denitrification rates in subtropical freshwater and brackish tidal marshes of the Min River estuary	SCIENCE OF THE TOTAL ENVIRONMENT																	Hu, Minjie/AAP-4915-2020	Musenze, Ronald/0000-0002-9919-8138; Wang, Xuming/0000-0001-5291-9332													0048-9697	1879-1026				MAR	2018	616
J	Galdos, MV; Soares, JR; Loureno, KS; Harris, P; Zeri, M; Cunha-Zeri, G; Vargas, VP; Degaspari, IAM; Cantarella, H				Galdos, M. V.; Soares, J. R.; Lourenco, K. S.; Harris, P.; Zeri, M.; Cunha-Zeri, G.; Vargas, V. P.; Degaspari, I. A. M.; Cantarella, H.			Study has no sulfate treatment		Multi-experiment assessment of soil nitrous oxide emissions in sugarcane	NUTRIENT CYCLING IN AGROECOSYSTEMS																	Degaspari, Iracema/R-9708-2019; Soares, Johnny/AAE-9637-2021; Cunha-Zeri, Gisleine/V-3303-2017; Harris, Paul/AAG-9259-2020; Cantarella, Heitor/B-1699-2018; Valadares Galdos, Marcelo/C-3137-2012	Valadares Galdos, Marcelo/0000-0002-6080-0726; Silva Lourenco, Kesia/0000-0003-2288-7960; Degaspari, Iracema/0000-0003-2302-8164; Cunha-Zeri, Gisleine/0000-0001-9842-6891; Harris, Paul/0000-0003-0259-4079													1385-1314	1573-0867				DEC	2023	127
J	Velthof, GL; Oenema, O; Postma, R; VanBeusichem, ML				Velthof, GL; Oenema, O; Postma, R; VanBeusichem, ML			No agriculture		Effects of type and amount of applied nitrogen fertilizer on nitrous oxide fluxes from intensively managed grassland	NUTRIENT CYCLING IN AGROECOSYSTEMS																	Oenema, Oene/ABI-5456-2022	Velthof, Gerard/0000-0003-0838-5622													1385-1314	1573-0867					1996	46
J	Wang, Q; Hu, HW; Shen, JP; Du, S; Zhang, LM; He, JZ; Han, LL				Wang, Qing; Hu, Hang-Wei; Shen, Ju-Pei; Du, Shuai; Zhang, Li-Mei; He, Ji-Zheng; Han, Li-Li			No upland soil		Effects of the nitrification inhibitor dicyandiamide (DCD) on N2Oemissions and the abundance of nitrifiers and denitrifiers in two contrasting agricultural soils	JOURNAL OF SOILS AND SEDIMENTS																	Shen, Jupei/HNP-7269-2023; Hu, Hang-Wei/N-1581-2017; Zhang, Limei/N-2670-2017; He, Ji-Zheng/A-4488-2009	Zhang, Limei/0000-0002-7383-8475; He, Ji-Zheng/0000-0002-9169-8058; Shen, Jupei/0000-0003-3383-1321													1439-0108	1614-7480				JUN	2017	17
J	Wu, D; Cárdenas, LM; Calvet, S; Brüggemann, N; Loick, N; Liu, SR; Bol, R				Wu, Di; Cardenas, Laura M.; Calvet, Salvador; Brueggemann, Nicolas; Loick, Nadine; Liu, Shurong; Bol, Roland			No agriculture		The effect of nitrification inhibitor on N2O, NO and N2 emissions under different soil moisture levels in a permanent grassland soil	SOIL BIOLOGY & BIOCHEMISTRY																	WU, Di/AAG-4235-2019; Loick, Nadine/M-4313-2019; Cardenas, Laura/HHC-2953-2022; Liu, Shurong/AAE-7066-2019; Bol, Roland/H-9324-2013; Calvet, Salvador/K-5159-2014; Bruggemann, Nicolas/C-4263-2014	Loick, Nadine/0000-0001-5316-5552; Calvet, Salvador/0000-0001-6639-9892; Bruggemann, Nicolas/0000-0003-3851-2418													0038-0717	1879-3428				OCT	2017	113
J	Zhao, BW; Nan, XJ; Xu, H; Zhang, T; Ma, FF				Zhao, Baowei; Nan, Xujun; Xu, Huan; Zhang, Tao; Ma, Fengfeng			Study has no nitrous oxide emissions		Sulfate sorption on rape (Brassica campestris L.) straw biochar, loess soil and a biochar-soil mixture	JOURNAL OF ENVIRONMENTAL MANAGEMENT																															0301-4797	1095-8630				OCT 1	2017	201
J	Augustenborg, CA; Hepp, S; Kammann, C; Hagan, D; Schmidt, O; Müller, C				Augustenborg, Cara A.; Hepp, Simone; Kammann, Claudia; Hagan, David; Schmidt, Olaf; Mueller, Christoph			Study used ammonium sulfate		Biochar and Earthworm Effects on Soil Nitrous Oxide and Carbon Dioxide Emissions	JOURNAL OF ENVIRONMENTAL QUALITY																	Müller, Christoph/F-9521-2010; Kammann, Claudia/B-1533-2013; Schmidt, Olaf/A-9670-2008	Schmidt, Olaf/0000-0003-0098-7960; Augustenborg, Cara/0000-0002-7643-9170													0047-2425	1537-2537				JUL	2012	41
J	Ottaiano, L; Di Mola, I; Di Tommasi, P; Mori, M; Magliulo, V; Vitale, L				Ottaiano, Lucia; Di Mola, Ida; Di Tommasi, Paul; Mori, Mauro; Magliulo, Vincenzo; Vitale, Luca				Ineligible (Ammonium sulfate and urea were applied together in a plot)	Effects of Irrigation on N2O Emissions in a Maize Crop Grown on Different Soil Types in Two Contrasting Seasons	AGRICULTURE-BASEL																	Vitale, Luca/J-3132-2015	vitale, luca/0000-0002-7637-264X; Di Mola, Ida/0000-0001-7259-5953; OTTAIANO, Lucia/0000-0002-1596-203X; Di Tommasi, Paul/0000-0003-1391-3231														2077-0472				DEC	2020	10
J	Fan, JL; Xu, YH; Chen, ZM; Xiao, J; Liu, DY; Luo, JF; Bolan, N; Ding, WX				Fan, Jianling; Xu, Yehong; Chen, Zengming; Xiao, Jiao; Liu, Deyan; Luo, Jiafa; Bolan, Nanthi; Ding, Weixin			No agriculture		Sulfur deposition suppressed nitrogen-induced soil N2O emission from a subtropical forestland in southeastern China	AGRICULTURAL AND FOREST METEOROLOGY																	Deyan, Liu/AAZ-2671-2020; Fan, Jianling/AAQ-2614-2021; Bolan, Nanthi/E-8535-2011; Chen, Zengming/M-4618-2017	Luo, Jiafa/0000-0001-6198-6887; Bolan, Nanthi/0000-0003-2056-1692; Chen, Zengming/0000-0001-5017-4939; Fan, Jianling/0000-0003-3048-2621; Xu, Yehong/0000-0002-7633-7115													0168-1923	1873-2240				FEB 15	2017	233
J	Carneiro, J; Cardenas, LM; Hatch, DJ; Trindade, H; Scholefield, D; Clegg, CD; Hobbs, P				Carneiro, J.; Cardenas, L. M.; Hatch, D. J.; Trindade, H.; Scholefield, D.; Clegg, C. D.; Hobbs, P.			Study used ammonium sulfate		Effect of the nitrification inhibitor dicyandiamide on microbial communities and N2O from an arable soil fertilized with ammonium sulphate	ENVIRONMENTAL CHEMISTRY LETTERS																	Cardenas, Laura/HHC-2953-2022; Trindade, Henrique/A-5693-2013	Carneiro, Joao/0000-0002-9998-7815; Trindade, Henrique/0000-0001-8208-6204													1610-3653	1610-3661				SEP	2010	8
J	Senbayram, M; Chen, RR; Mühling, KH; Dittert, K				Senbayram, Mehmet; Chen, Ruirui; Muehling, Karl H.; Dittert, Klaus			No agriculture		Contribution of nitrification and denitrification to nitrous oxide emissions from soils after application of biogas waste and other fertilizers	RAPID COMMUNICATIONS IN MASS SPECTROMETRY					2nd Joint European Stable Isotope User Meeting (JESIUM)	AUG 31-SEP 05, 2008	Presquile de Giens, FRANCE										Dittert, Klaus/AAA-8824-2019; senbayram, mehmet/AAC-4231-2021; chen, ruirui/KVA-8431-2024; Muhling, Prof. Dr. Karl H./L-6443-2014	Dittert, Klaus/0000-0003-4062-067X; Senbayram, Mehmet/0000-0002-5567-6580; Muhling, Prof. Dr. Karl H./0000-0002-9922-6581													0951-4198	1097-0231				AUG	2009	23
J	Saha, G; Kar, B; Karmakar, S				Saha, G.; Kar, B.; Karmakar, S.			No upland soil		Methane and nitrous oxide emission from Kharif rice field as influenced by nutrients and moisture regimes in new alluvial agroclimatic region of West Bengal	CURRENT SCIENCE																															0011-3891					MAR 10	2017	112
J	SHOJI, S; KANNO, H				SHOJI, S; KANNO, H			Study has no sulfate treatment		USE OF POLYOELFIN-COATED FERTILIZERS FOR INCREASING FERTILIZER EFFICIENCY AND REDUCING NITRATE LEACHING AND NITROUS-OXIDE EMISSIONS	FERTILIZER RESEARCH																															0167-1731						1994	39
J	Menéndez, S; Barrena, I; Setien, I; González-Murua, C; Estavillo, JM				Menendez, Sergio; Barrena, Iskander; Setien, Igor; Gonzalez-Murua, Carmen; Maria Estavillo, Jose				Ineligible (Study used ammonium sulfate)	Efficiency of nitrification inhibitor DMPP to reduce nitrous oxide emissions under different temperature and moisture conditions	SOIL BIOLOGY & BIOCHEMISTRY																	ESTAVILLO, José-María/P-5711-2019; Menendez, Sergio/J-9373-2014; Gonzalez-Murua, Carmen/J-2968-2012	Menendez, Sergio/0000-0002-2245-9088; ESTAVILLO, Jose-Maria/0000-0002-3986-8005; Bastias, Elizabeth/0009-0006-0675-1181; Gonzalez-Murua, Carmen/0000-0003-0310-5804													0038-0717	1879-3428				OCT	2012	53
J	Ramazanoglu, E; Almarie, V; Suzer, MH; Shan, J; Wei, ZJ; Cullu, MA; Bol, R; Senbayram, M				Ramazanoglu, Emrah; Almarie, Vasan; Suzer, Mehmet Hadi; Shan, Jun; Wei, Zhijun; Cullu, Mehmet Ali; Bol, Roland; Senbayram, Mehmet			No arable soil		Interactive effects of soil salinity and nitrogen fertilizer types on nitrous oxide and ammonia fluxes	GEODERMA REGIONAL																	Suzer, Mehmet/A-6747-2018; Ramazanoglu, Emrah/ABS-5315-2022; Çullu, MEHMET/ABG-5807-2020; senbayram, mehmet/AAC-4231-2021; Shan, Jun/G-2949-2011; Bol, Roland/H-9324-2013	SUZER, MEHMET HADI/0000-0002-0083-8757; Wei, Zhijun/0000-0003-4991-5909													2352-0094					SEP	2024	38
J	FRENEY, JR; DENMEAD, OT; WATANABE, I; CRASWELL, ET				FRENEY, JR; DENMEAD, OT; WATANABE, I; CRASWELL, ET			No upland soil		AMMONIA AND NITROUS-OXIDE LOSSES FOLLOWING APPLICATIONS OF AMMONIUM-SULFATE TO FLOODED RICE	AUSTRALIAN JOURNAL OF AGRICULTURAL RESEARCH																	Freney, John/E-9462-2011; Denmead, Owen/A-7087-2009														0004-9409	1836-5795					1981	32
J	Rahman, N; Forrestal, PJ				Rahman, Niharika; Forrestal, Patrick J.			No agriculture		Ammonium Fertilizer Reduces Nitrous Oxide Emission Compared to Nitrate Fertilizer While Yielding Equally in a Temperate Grassland	AGRICULTURE-BASEL																	Rahman, Niharika/AGU-7173-2022	Forresal, Patrick/0000-0003-1023-1948; Rahman, Niharika/0000-0001-6029-7369														2077-0472				NOV	2021	11
J	Taghizadeh-Toosi, A; Clough, T; Petersen, SO; Elsgaard, L				Taghizadeh-Toosi, Arezoo; Clough, Tim; Petersen, Soren O.; Elsgaard, Lars			No upland soil		Nitrous Oxide Dynamics in Agricultural Peat Soil in Response to Availability of Nitrate, Nitrite, and Iron Sulfides	GEOMICROBIOLOGY JOURNAL																	Taghizadeh-Toosi, Arezoo/C-2858-2016; Elsgaard, Lars/A-7698-2013; Clough, Tim/Q-4982-2018	Elsgaard, Lars/0000-0003-0058-7609; Clough, Tim/0000-0002-5978-5274; Taghizadeh-Toosi, Arezoo/0000-0002-5166-0741													0149-0451	1521-0529				JAN 2	2020	37
J	Sulaeman, Y; Maftuah, E; Noor, M; Hairani, A; Nurzakiah, S; Mukhlis, M; Anwar, K; Fahmi, A; Saleh, M; Khairullah, I; Rumanti, IA; Alwi, M; Noor, A; Ningsih, RD				Sulaeman, Yiyi; Maftuah, Eni; Noor, Muhammad; Hairani, Anna; Nurzakiah, Siti; Mukhlis, Mukhlis; Anwar, Khairil; Fahmi, Arifin; Saleh, Muhammad; Khairullah, Izhar; Rumanti, Indrastuti Apri; Alwi, Muhammad; Noor, Aidi; Ningsih, Rina Dirgahayu			No arable soil		Coastal Acid-Sulfate Soils of Kalimantan, Indonesia, for Food Security: Characteristics, Management, and Future Directions	RESOURCES-BASEL																	Noor, Muhammad/C-7453-2009; Rumanti, Indrastuti/LFV-0179-2024; SULAEMAN, YIYI/H-1409-2011	Rumanti, Indrastuti/0000-0001-7908-5358; SULAEMAN, YIYI/0000-0001-5792-2629														2079-9276				MAR	2024	13
J	Clayton, H; McTaggart, IP; Parker, J; Swan, L; Smith, KA				Clayton, H; McTaggart, IP; Parker, J; Swan, L; Smith, KA			No upland soil		Nitrous oxide emissions from fertilised grassland: A 2-year study of the effects of N fertiliser form and environmental conditions	BIOLOGY AND FERTILITY OF SOILS																															0178-2762					SEP	1997	25
J	Mazzetto, AM; Styles, D; Gibbons, J; Arndt, C; Misselbrook, T; Chadwick, D				Mazzetto, Andre M.; Styles, David; Gibbons, James; Arndt, Claudia; Misselbrook, T.; Chadwick, Dave				Ineligible (Study does not include individual emission data from field experiments)	Region-specific emission factors for Brazil increase the estimate of nitrous oxide emissions from nitrogen fertiliser application by 21%	ATMOSPHERIC ENVIRONMENT																	Misselbrook, Tom/N-2385-2014; Chadwick, David/KBQ-6266-2024; Arndt, Claudia/F-1648-2019; Mazzetto, André/E-6841-2015	Mazzetto, Andre/0000-0002-1501-0303; Arndt, Claudia/0000-0002-6276-1097; Styles, David/0000-0003-4185-4478													1352-2310	1873-2844				JUN 1	2020	230
J	Pereira, J; Coutinho, J; Fangueiro, D; Trindade, H				Pereira, Jose; Coutinho, Joao; Fangueiro, David; Trindade, Henrique			Study used ammonium sulfate		Nitric oxide and nitrous oxide emissions from cattle-slurry and mineral fertiliser treated with nitrification inhibitor to an agricultural soil: A laboratory approach	SPANISH JOURNAL OF AGRICULTURAL RESEARCH																	Fangueiro, David/C-3876-2009; Pereira, José/E-4375-2012; Trindade, Henrique/A-5693-2013; coutinho, joao/I-6236-2015	Fangueiro, David/0000-0002-6101-9210; Trindade, Henrique/0000-0001-8208-6204; coutinho, joao/0000-0002-6303-9549													1695-971X					DEC	2015	13
J	Ratering, S; Conrad, R				Ratering, S; Conrad, R			No upland soil		Effects of short-term drainage and aeration on the production of methane in submerged rice soil	GLOBAL CHANGE BIOLOGY																	Ratering, Stefan/N-9437-2013	Ratering, Stefan/0000-0001-7572-6306													1354-1013	1365-2486				APR	1998	4
J	Li, X; Inubushi, K; Sakamoto, K				Li, X; Inubushi, K; Sakamoto, K					Nitrous oxide concentrations in an Andisol profile and emissions to the atmosphere as influenced by the application of nitrogen fertilizers and manure	BIOLOGY AND FERTILITY OF SOILS																	Sakamoto, Kazunori/R-8728-2019; INUBUSHI, Kazuyuki/I-8717-2014	Inubushi, Kazuyuki/0000-0002-2230-0755													0178-2762					APR	2002	35
J	Vano, I; Matsushima, M; Tang, C; Inubushi, K				Vano, Imre; Matsushima, Miwa; Tang, Changyuan; Inubushi, Kazuyuki			Study used ammonium sulfate		Effects of peat moss and sawdust compost applications on N2O emission and N leaching in blueberry cultivating soils	SOIL SCIENCE AND PLANT NUTRITION																	INUBUSHI, Kazuyuki/I-8717-2014; Yashima, Miwa/JZT-1933-2024	Yashima, Miwa/0000-0001-5461-5914; Inubushi, Kazuyuki/0000-0002-2230-0755													0038-0768	1747-0765				APR	2011	57
J	Cai, ZC; Xing, GX; Yan, XY; Xu, H; Tsuruta, H; Yagi, K; Minami, K				Cai, ZC; Xing, GX; Yan, XY; Xu, H; Tsuruta, H; Yagi, K; Minami, K			No upland soil		Methane and nitrous oxide emissions from rice paddy fields as affected by nitrogen fertilisers and water management	PLANT AND SOIL																	Tsuruta, Haruo/M-7657-2014; yan, xiao yuan/M-9840-2016	yan, xiao yuan/0000-0001-8645-4836													0032-079X					SEP	1997	196
J	WagnerRiddle, C; Thurtell, GW; King, KM; Kidd, GE; Beauchamp, EG				WagnerRiddle, C; Thurtell, GW; King, KM; Kidd, GE; Beauchamp, EG			Study used ammonium sulfate		Nitrous oxide and carbon dioxide fluxes from a bare soil using a micrometeorological approach	JOURNAL OF ENVIRONMENTAL QUALITY																	Wagner-Riddle, Claudia/F-9728-2015	Wagner-Riddle, Claudia/0000-0002-4802-6088													0047-2425	1537-2537				JUL-AUG	1996	25
J	Kirkby, R; Friedl, J; De Rosa, D; Clough, TJ; Rowlings, DW; Grace, PR				Kirkby, Robert; Friedl, Johannes; De Rosa, Daniele; Clough, Timothy J.; Rowlings, David W.; Grace, Peter R.			Study has no sulfate treatment		Hybrid pathways of denitrification drive N2O but not N2 emissions from an acid-sulphate sugarcane soil	BIOLOGY AND FERTILITY OF SOILS																	De Rosa, Daniele/ABI-4308-2020; Grace, Peter/F-3743-2012; Friedl, Johannes/AAR-9660-2020; Clough, Tim/Q-4982-2018; Rowlings, David/J-1106-2012	De Rosa, Daniele/0000-0002-0441-7722; Friedl, Johannes/0000-0003-0468-916X; Clough, Tim/0000-0002-5978-5274; Grace, Peter/0000-0003-4136-4129; Rowlings, David/0000-0002-1618-9309													0178-2762	1432-0789				APR	2025	61
J	SMITH, CJ; PATRICK, WH				SMITH, CJ; PATRICK, WH			No upland soil		NITROUS-OXIDE EMISSION AS AFFECTED BY ALTERNATE ANAEROBIC AND AEROBIC CONDITIONS FROM SOIL SUSPENSIONS ENRICHED WITH AMMONIUM-SULFATE	SOIL BIOLOGY & BIOCHEMISTRY																	Smith, Chris/F-9103-2013	Smith, Chris/0000-0002-1087-9093													0038-0717	1879-3428					1983	15
J	Macdonald, BCT; Denmead, OT; White, I; Byrant, G				Macdonald, B. C. T.; Denmead, O. T.; White, I.; Byrant, G.			No arable soil		Gaseous Nitrogen Losses from Coastal Acid Sulfate Soils: A Short-Term Study	PEDOSPHERE																	Denmead, Owen/A-7087-2009; Macdonald, Ben/G-1078-2012	Macdonald, Ben/0000-0001-8105-0779													1002-0160					APR	2011	21
J	Bronson, KF; Neue, HU; Singh, U; Abao, EB				Bronson, KF; Neue, HU; Singh, U; Abao, EB			No upland soil		Automated chamber measurements of methane and nitrous oxide flux in a flooded rice soil .1. Residue, nitrogen, and water management	SOIL SCIENCE SOCIETY OF AMERICA JOURNAL																															0361-5995					MAY-JUN	1997	61
J	Mori, A; Hojito, M; Shimizu, M; Matsuura, S; Miyaji, T; Hatano, R				Mori, Akinori; Hojito, Masayuki; Shimizu, Mariko; Matsuura, Shoji; Miyaji, Tomoko; Hatano, Ryusuke			Study used ammonium sulfate		N2O and CH4 fluxes from a volcanic grassland soil in Nasu, Japan:: Comparison between manure plus fertilizer plot and fertilizer-only plot	SOIL SCIENCE AND PLANT NUTRITION																	Hatano, Ryusuke/A-5113-2012	Hatano, Ryusuke/0000-0002-2261-1799													0038-0768					AUG	2008	54
C	Patra, AK; Banerjee, NK; Chhonkar, PK		VanHam, J; Baede, APM; Guicherit, R; WilliamsJacobse, JGF		Patra, AK; Banerjee, NK; Chhonkar, PK			No upland soil		Denitrification and emission of N2O from different soils and 15N labelled fertilizers under anaerobic rice culture	NON-C02 GREENHOUSE GASES: SCIENTIFIC UNDERSTANDING, CONTROL OPTIONS AND POLICY ASPECTS					3rd International Symposium on Non-CO2 Greenhouse Gases	JAN 21-23, 2002	MAASTRICHT, NETHERLANDS	Netherlands Assoc Environm Profess,VVM, Sect Clean Air,European Federat Clean Air,Environm Protect Assoc									PATRA, ASHOK/AAI-4898-2020	Patra, Ashok/0000-0003-0513-2267															90-77017-70-4				2002
J	Hoa, HTT; Thuc, DD; Sen, TT				Hoang Thi Thai Hoa; Do Dinh Thuc; Trinh Thi Sen					Nitrogen Fertilization Management and Nitrous Oxide Emission in Lettuce Vegetable Fields in Central Vietnam	INTERNATIONAL JOURNAL OF AGRICULTURE AND BIOLOGY																															1560-8530	1814-9596					2018	20
J	Schnurr-Pütz, S; Bååth, E; Guggenberger, G; Drake, HL; Kusel, K				Schnurr-Putz, Silvia; Baath, Erland; Guggenberger, Georg; Drake, Harold L.; Kusel, Kirsten			No upland soil		Compaction of forest soil by logging machinery favours occurrence of prokaryotes	FEMS MICROBIOLOGY ECOLOGY																	Guggenberger, Georg/C-8423-2013	Guggenberger, Georg/0000-0002-6962-8264; Baath, Erland/0000-0002-2616-1342													0168-6496					DEC	2006	58
J	Ribeiro, PL; Pitann, B; Banedjschafie, S; Mühling, KH				Ribeiro, Pablo Lacerda; Pitann, Britta; Banedjschafie, Schahram; Muehling, Karl Hermann			Study used ammonium sulfate		Effectiveness of three nitrification inhibitors on mitigating trace gas emissions from different soil textures under surface and subsurface drip irrigation	JOURNAL OF ENVIRONMENTAL MANAGEMENT																	Mühling, Karl/L-6443-2014	Lacerda Ribeiro, Pablo/0000-0001-7512-1390													0301-4797	1095-8630				MAY	2024	359
J	He, LL; Zhao, X; Wang, SQ; Xing, GX				He, Lili; Zhao, Xu; Wang, Shenqiang; Xing, Guangxi			Study used ammonium sulfate		The effects of rice-straw biochar addition on nitrification activity and nitrous oxide emissions in two Oxisols	SOIL & TILLAGE RESEARCH					General Assembly of the European-General-Union (EGU)	APR 12-17, 2015	Vienna, AUSTRIA	European Gen Union									Zhao, Xu/I-4527-2019; Wang, Shengguang/J-9471-2012; He, Lili/F-2547-2010														0167-1987	1879-3444				DEC	2016	164
J	Weier, KL				Weier, KL					N2O and CH4 emission and CH4 consumption in a sugarcane soil after variation in nitrogen and water application	SOIL BIOLOGY & BIOCHEMISTRY																															0038-0717	1879-3428				DEC	1999	31
J	Ibarr, MA; Zanatta, JA; Dieckow, J; Ribeiro, RH; Rachwal, MFG; Stahl, J				Ibarr, Mariana Alves; Zanatta, Josileia Acordi; Dieckow, Jeferson; Ribeiro, Ricardo Henrique; Rachwal, Marcos Fernando Gluck; Stahl, James					Nitrous oxide and methane emissions from soil and nitrogen uptake by eucalyptus fertilized with enhanced efficiency fertilizers	PLANT AND SOIL																	Dieckow, Jeferson/B-4466-2008; Ribeiro, Ricardo Henrique/P-6686-2016; Acordi Zanatta, Josileia/B-1107-2013	IBARR, MARIANA/0000-0003-4419-8015; Dieckow, Jeferson/0000-0002-3025-4402; Ribeiro, Ricardo Henrique/0000-0002-6308-5545; Acordi Zanatta, Josileia/0000-0002-3214-4864													0032-079X	1573-5036				JUN	2021	463
J	Simek, M; Virtanen, S; Kristufek, V; Simojoki, A; Yli-Halla, M				Simek, Miloslav; Virtanen, Seija; Kristufek, Vaclav; Simojoki, Asko; Yli-Halla, Markku			Study has no sulfate treatment		Evidence of rich microbial communities in the subsoil of a boreal acid sulphate soil conducive to greenhouse gas emissions	AGRICULTURE ECOSYSTEMS & ENVIRONMENT																	Šimek, Miloslav/G-1532-2014; Simojoki, Asko/Y-8194-2019; Krištůfek, Václav/G-3846-2014; Virtanen, Seija/LTD-1688-2024; Yli-Halla, Markku/B-5567-2015	Virtanen, Seija/0000-0003-1409-9120; Yli-Halla, Markku/0000-0002-8062-7019; Simojoki, Asko/0000-0003-2397-3553													0167-8809	1873-2305				JAN 30	2011	140
J	McTaggart, IP; Clayton, H; Parker, J; Swan, L; Smith, KA				McTaggart, IP; Clayton, H; Parker, J; Swan, L; Smith, KA			No upland soil		Nitrous oxide emissions from grassland and spring barley, following N fertiliser application with and without nitrification inhibitors	BIOLOGY AND FERTILITY OF SOILS																															0178-2762	1432-0789				SEP	1997	25
J	Xie, DN; Ge, XD; Duan, L; Mulder, J				Xie, Danni; Ge, Xiaodong; Duan, Lei; Mulder, Jan			No upland soil		Effects of acid deposition control in China: a review based on responses of subtropical forests	FRONTIERS OF ENVIRONMENTAL SCIENCE & ENGINEERING																															2095-2201	2095-221X				JUN	2024	18
J	Gamboa-Cutz, JN; Trevathan-Tackett, SM; Cadena, S; Mcdougall, C; Adame, MF				Gamboa-Cutz, J. N.; Trevathan-Tackett, S. M.; Cadena, S.; Mcdougall, C.; Adame, M. F.			No upland soil		Microbial communities and soil greenhouse gas fluxes from subtropical tidal and supratidal wetlands	ESTUARINE COASTAL AND SHELF SCIENCE																	Adame, MF/N-8463-2014; Trevathan-Tackett, Stacey/X-9178-2019	Gamboa Cutz, Julieta Nazareth/0000-0001-6778-2965; Trevathan-Tackett, Stacey/0000-0002-4977-0757													0272-7714	1096-0015				APR	2025	315
J	Fagodiya, RK; Malyan, SK; Singh, D; Kumar, A; Yadav, RK; Sharma, PC; Pathak, H				Fagodiya, Ram K.; Malyan, Sandeep K.; Singh, Devendra; Kumar, Amit; Yadav, Rajender K.; Sharma, Parbodh C.; Pathak, Himanshu			No arable soil		Greenhouse Gas Emissions from Salt-Affected Soils: Mechanistic Understanding of Interplay Factors and Reclamation Approaches	SUSTAINABILITY																	Yadav, Rajendra/GYQ-8141-2022; Malyan, Sandeep/AAJ-6514-2020; Sharma, Parbodh/Q-3574-2019; SINGH, DEVENDRA/HDM-0585-2022; Fagodiya, Ram K./J-6773-2019; Kumar, Amit/ABC-8065-2020	Malyan, Sandeep K./0000-0003-1759-8902; Sharma, Parbodh Chander/0000-0002-5783-7480; Fagodiya, Ram K./0000-0001-7275-2306; Kumar, Amit/0000-0003-1956-0174														2071-1050				OCT	2022	14
J	Kumar, R; Bordoloi, N				Kumar, Raushan; Bordoloi, Nirmali					Combined impact of reduced N fertilizer and green manure on wheat yield, nitrogen use efficiency and nitrous oxide (N2O) emissions reduction in Jharkhand, eastern India	FIELD CROPS RESEARCH																	kumar, raushan/HKE-1273-2023; Bordoloi, Nirmali/R-7989-2018	Kumar, Raushan/0000-0002-3275-7492													0378-4290	1872-6852				NOV 1	2024	318
J	Mesquita, CPBD; Hartman, WH; Ardón, M; Tringe, SG				Mesquita, Clifton P. Bueno de; Hartman, Wyatt H.; Ardon, Marcelo; Tringe, Susannah G.			No agriculture		Disentangling the effects of sulfate and other seawater ions on microbial communities and greenhouse gas emissions in a coastal forested wetland	ISME COMMUNICATIONS																	Bueno de Mesquita, Clifton/AAA-6180-2019; Tringe, Susannah/T-9431-2019	Bueno de Mesquita, Clifton/0000-0002-2565-7100; Tringe, Susannah/0000-0001-6479-8427; Ardon, Marcelo/0000-0001-7275-2672														2730-6151				APR 14	2024	4
J	Sánchez-Martín, L; Arce, A; Benito, A; Garcia-Torres, L; Vallejo, A				Sanchez-Martin, Laura; Arce, Augusto; Benito, Alejandro; Garcia-Torres, Lourdes; Vallejo, Antonio			Study used ammonium sulfate		Influence of drip and furrow irrigation systems on nitrogen oxide emissions from a horticultural crop	SOIL BIOLOGY & BIOCHEMISTRY																	Benito, Alejandro/AAB-4496-2019; VALLEJO, ANTONIO/K-6823-2014; SANCHEZ-MARTIN, LAURA/L-4754-2017	VALLEJO, ANTONIO/0000-0003-0311-7450; Benito Barba, Alejandro/0000-0002-2256-0899; SANCHEZ-MARTIN, LAURA/0000-0002-1759-711X													0038-0717					JUL	2008	40
J	SITAULA, BK; BAKKEN, LR				SITAULA, BK; BAKKEN, LR			No agriculture		NITROUS-OXIDE RELEASE FROM SPRUCE FOREST SOIL - RELATIONSHIPS WITH NITRIFICATION, METHANE UPTAKE, TEMPERATURE, MOISTURE AND FERTILIZATION	SOIL BIOLOGY & BIOCHEMISTRY																	Sitaula, Bishal/F-7086-2017; Bakken, Lars/AAO-2099-2020														0038-0717	1879-3428				OCT	1993	25
J	MARTIKAINEN, PJ				MARTIKAINEN, PJ			No agriculture		NITROUS-OXIDE EMISSION ASSOCIATED WITH AUTOTROPHIC AMMONIUM OXIDATION IN ACID CONIFEROUS FOREST SOIL	APPLIED AND ENVIRONMENTAL MICROBIOLOGY																															0099-2240	1098-5336					1985	50
J	Minamikawa, K; Sakai, N; Hayashi, H				Minamikawa, K; Sakai, N; Hayashi, H			No upland soil		The effects of ammonium sulfate application on methane emission and soil carbon content of a paddy field in Japan	AGRICULTURE ECOSYSTEMS & ENVIRONMENT																	Minamikawa, Kazunori/AAV-1285-2021	Minamikawa, Kazunori/0000-0002-4762-8765													0167-8809	1873-2305				MAY 30	2005	107
J	Martins, MR; Jantalia, CP; Polidoro, JC; Batista, JN; Alves, BJR; Boddey, RM; Urquiaga, S				Martins, Marcio R.; Jantalia, Claudia P.; Polidoro, Jose C.; Batista, Josimar N.; Alves, Bruno J. R.; Boddey, Robert M.; Urquiaga, Segundo					Nitrous oxide and ammonia emissions from N fertilization of maize crop under no-till in a Cerrado soil	SOIL & TILLAGE RESEARCH																	Alves, Bruno/B-8349-2018; dos Reis Martins, Márcio/D-2491-2019	Boddey, Robert/0000-0003-3648-9859; dos Reis Martins, Marcio/0000-0003-3184-2959; Nogueira Batista, Josimar/0000-0001-5129-7092													0167-1987	1879-3444				AUG	2015	151
J	Dunmola, AS; Tenuta, M; Moulin, AP; Yapa, P; Lobb, DA				Dunmola, Adedeji S.; Tenuta, Mario; Moulin, Alan P.; Yapa, Priyantha; Lobb, David A.			Study has no sulfate treatment		Pattern of greenhouse gas emission from a Prairie Pothole agricultural landscape in Manitoba, Canada	CANADIAN JOURNAL OF SOIL SCIENCE																	Moulin, Alan/O-4083-2019	Tenuta, Mario/0000-0002-5471-7336; Lobb, David/0000-0003-1059-8715													0008-4271	1918-1841				MAY	2010	90
J	Lee, RY; Porubsky, WP; Feller, IC; Mckee, KL; Joye, SB				Lee, Rosalynn Y.; Porubsky, William P.; Feller, Ilka C.; Mckee, Karen L.; Joye, Samantha B.			No agriculture		Porewater biogeochemistry and soil metabolism in dwarf red mangrove habitats (Twin Cays, Belize)	BIOGEOCHEMISTRY																	; McKee, Karen/D-1365-2014	Feller, Ilka/0000-0002-6391-1608; Joye, Samantha/0000-0003-1610-451X; McKee, Karen/0000-0001-7042-670X; Sylvan, Rosalynn/0009-0009-4289-8895													0168-2563	1573-515X				FEB	2008	87
J	Guardia, G; Garcia-Gutiérrez, S; Vallejo, A; Ibáñez, MA; Sanchez-Martin, L; Montoya, M				Guardia, Guillermo; Garcia-Gutierrez, Sandra; Vallejo, Antonio; Ibanez, Miguel A.; Sanchez-Martin, Laura; Montoya, Monica				Ineligible (Study used ammonium sulfate)	Nitrous oxide emissions and N-cycling gene abundances in a drip-fertigated (surface versus subsurface) maize crop with different N sources	BIOLOGY AND FERTILITY OF SOILS																	SANCHEZ-MARTIN, LAURA/L-4754-2017; Montoya, Mónica/ABA-7105-2020; García-Gutiérrez, Sandra/HGC-5115-2022; Guardia, Guillermo/I-8226-2018; IBANEZ RUIZ, MIGUEL ANGEL/R-8092-2018	MONTOYA NOVILLO, MONICA/0000-0003-2051-911X; Garcia Gutierrez, Sandra/0000-0002-4739-9341; IBANEZ RUIZ, MIGUEL ANGEL/0000-0001-5761-5119													0178-2762	1432-0789				APR	2024	60
J	Bremer, DJ				Bremer, Dale J.			Study used ammonium sulfate		Nitrous oxide fluxes in turfgrass: Effects of nitrogen fertilization rates and types	JOURNAL OF ENVIRONMENTAL QUALITY																															0047-2425					SEP-OCT	2006	35
J	Gauthier, M; Bradley, RL; Simek, M				Gauthier, Mathieu; Bradley, Robert L.; Simek, Miloslav			Study has no nitrous oxide emissions		More evidence that anaerobic oxidation of methane is prevalent in soils: Is it time to upgrade our biogeochemical models?	SOIL BIOLOGY & BIOCHEMISTRY																	Šimek, Miloslav/G-1532-2014														0038-0717	1879-3428				JAN	2015	80
J	Zhu, R; Zhang, PJ; Li, X; Duan, ZQ				Zhu, Rui; Zhang, Peijia; Li, Xun; Duan, Zengqiang			Study has no nitrous oxide emissions		How to remediate sulfate-nitrate salinized greenhouse soil? An optimal combination of organic amendment, fertilizer and irrigation	SCIENTIA HORTICULTURAE																															0304-4238	1879-1018				NOV 1	2023	321
J	Witte, S; Giani, L				Witte, Sarah; Giani, Luise			No upland soil		Greenhouse Gas Emission and Balance of Marshes at the Southern North Sea Coast	WETLANDS																															0277-5212	1943-6246				FEB	2016	36
J	Gu, JX; Xiang, HY; Kuang, FH; Hao, YX; Qu, D; Zhu, B				Gu, Jiangxin; Xiang, Hongyan; Kuang, Fuhong; Hao, Yaoxu; Qu, Dong; Zhu, Bo					Simulating denitrification and nitrous oxide emissions from subtropical maize-winter wheat rotations in Southwestern China using NOEv2 model	AGRICULTURE ECOSYSTEMS & ENVIRONMENT																	Gu, Jiangxin/X-2503-2019	Gu, Jiangxin/0000-0002-7008-9042													0167-8809	1873-2305				AUG 16	2016	230
J	do Nascimento, AF; de Oliveira, CM; Pedreira, BC; Pereira, DH; Rodrigues, RRD				do Nascimento, Alexandre Ferreira; de Oliveira, Carine Moreira; Pedreira, Bruno Carneiro; Pereira, Dalton Henrique; de Aragao Rodrigues, Renato Ribeiro					Nitrous oxide emissions and forage accumulation in the Brazilian Amazon forage-livestock systems submitted to N input strategies	GRASSLAND SCIENCE																	Rodrigues, Renato/AAV-1069-2021; C. Pedreira, Bruno/C-2306-2018; Ferreira do Nascimento, Alexandre/A-2284-2016; Pereira, Dalton Henrique/P-2420-2018	C. Pedreira, Bruno/0000-0003-4663-954X; Ferreira do Nascimento, Alexandre/0000-0002-0837-343X; Pereira, Dalton Henrique/0000-0002-3128-1103													1744-6961	1744-697X				JAN	2021	67
J	Vor, T; Dyckmans, J; Loftfield, N; Beese, F; Flessa, H				Vor, T; Dyckmans, J; Loftfield, N; Beese, F; Flessa, H			No upland soil		Aeration effects on CO2, N2O, and CH4 emission and leachate composition of a forest soil	JOURNAL OF PLANT NUTRITION AND SOIL SCIENCE																	Flessa, Heinz/N-8427-2013	Vor, Torsten/0000-0001-5558-6836													1436-8730	1522-2624				FEB	2003	166
J	Huang, Y; Li, YY; Yao, HY				Huang, Ying; Li, Yaying; Yao, Huaiying			Study used ammonium sulfate		Nitrate enhances N2O emission more than ammonium in a highly acidic soil	JOURNAL OF SOILS AND SEDIMENTS																	LI, YAYING/AAV-5296-2020; Yao, Huaiying/T-1333-2018	Yao, Huaiying/0000-0002-1932-8765													1439-0108	1614-7480				JAN	2014	14
J	Thilakarathna, SK; Konschuh, M; Woods, SA; Hernandez-Ramirez, G				Thilakarathna, Shakila K. K.; Konschuh, Michele; Woods, Shelley A. A.; Hernandez-Ramirez, Guillermo			Study used ammonium sulfate		Nitrous oxide emissions and productivity of irrigated potato: Effects of nitrogen fertilization options	AGRONOMY JOURNAL																	Ramirez, Guillermo/AAV-8863-2021; Konschuh, Michele/KZT-9136-2024; Hernandez Ramirez, Guillermo/I-5429-2013	Hernandez Ramirez, Guillermo/0000-0001-8225-5813													0002-1962	1435-0645				JAN	2023	115
J	Fang, WS; Huang, B; Sun, Y; Yan, DD; Li, Y; Bruno, T; Roncada, P; Wang, QX; Cao, AC				Fang, Wensheng; Huang, Bin; Sun, Yang; Yan, Dongdong; Li, Yuan; Bruno, Tilocca; Roncada, Paola; Wang, Qiuxia; Cao, Aocheng			Study has no nitrous oxide emissions		Soil amendments promoting nitrifying bacteria recovery faster than the denitrifying bacteria at post soil fumigation	SCIENCE OF THE TOTAL ENVIRONMENT																	Roncada, Paola/AAJ-6168-2020; Fang, Wensheng/HTP-9902-2023; yan, dongdong/M-4629-2017; Roncada, Paola/C-5263-2013	Roncada, Paola/0000-0002-0114-5872													0048-9697	1879-1026				JAN 15	2024	908
J	Cai, Z; Laughlin, RJ; Stevens, RJ				Cai, Z; Laughlin, RJ; Stevens, RJ				Ineligible (laboratory incubation study)	Nitrous oxide and dinitrogen emissions from soil under different water regimes and straw amendment	CHEMOSPHERE					XIIth International Conference on Protection of the Environment	SEP 18-21, 1999	NANJING, PEOPLES R CHINA																								0045-6535	1879-1298				JAN	2001	42
J	Hosen, Y; Tsuruta, H; Minami, K				Hosen, Y; Tsuruta, H; Minami, K			Study used ammonium sulfate		Effects of the depth of NO and N2O productions in soil on their emission rates to the atmosphere:: analysis by a simulation model	NUTRIENT CYCLING IN AGROECOSYSTEMS																	Tsuruta, Haruo/M-7657-2014														1385-1314					MAY	2000	57
J	Mateo-Marín, N; Isla, R; Guillén, M; Quílez, D				Mateo-Marin, Noemi; Isla, Ramon; Guillen, Monica; Quilez, Dolores				Ineligible (Study does not include a treatment with sulfate alone)	Agronomic and Environmental Implications of Substituting Pig Slurry for Synthetic Nitrogen in Mediterranean Wheat Systems	AGRONOMY-BASEL																	Quilez, Dolores/A-9740-2008; Mateo-Marín, Noemí/JHT-4437-2023; Guillen, Monica/KQU-8960-2024	Isla, Ramon/0000-0001-8913-853X; Mateo-Marin, Noemi/0000-0002-1003-8294; Guillen, Monica/0000-0003-0226-4053; Quilez, Dolores/0000-0002-2638-9443														2073-4395				OCT	2020	10
J	Menyailo, OV; Stepanov, AL; Umarov, MM				Menyailo, OV; Stepanov, AL; Umarov, MM				Ineligible (Study has no sulfate treatment)	Effect of salts on the denitrification product ratio in soils	EURASIAN SOIL SCIENCE																	Umarov, Marat/B-2528-2017; Stepanov, Andrey/E-4497-2014; Menyailo, Oleg/F-1855-2013	Stepanov, Alexey/0000-0002-2481-2631; Menyailo, Oleg/0000-0002-6328-2522; Stepanov, Andrey/0000-0001-5101-1808													1064-2293					MAR	1998	31
J	Mori, A; Hojito, M				Mori, Akinori; Hojito, Masayuki			Study has no sulfate treatment		Effect of dairy manure type and supplemental synthetic fertilizer on methane and nitrous oxide emissions from a grassland in Nasu, Japan	SOIL SCIENCE AND PLANT NUTRITION																															0038-0768	1747-0765				MAR 4	2015	61
J	Zanatta, JA; Bayer, C; Vieira, FCB; Gomes, J; Tomazi, M				Zanatta, Josileia Acordi; Bayer, Cimelio; Vieira, Frederico C. B.; Gomes, Juliana; Tomazi, Michely					NITROUS OXIDE AND METHANE FLUXES IN SOUTH BRAZILIAN GLEYSOL AS AFFECTED BY NITROGEN FERTILIZERS	REVISTA BRASILEIRA DE CIENCIA DO SOLO																	Vieira, Frederico/A-9728-2014; Bayer, Cimélio/O-9385-2015; Acordi Zanatta, Josileia/B-1107-2013	Acordi Zanatta, Josileia/0000-0002-3214-4864; Costa Beber Vieira, Frederico/0000-0001-5565-7593													0100-0683					SEP-OCT	2010	34
J	Olaya-Abril, A; Hidalgo-Carrillo, J; Luque-Almagro, VM; Fuentes-Almagro, C; Urbano, FJ; Moreno-Vivián, C; Richardson, DJ; Roldán, MD				Olaya-Abril, Alfonso; Hidalgo-Carrillo, Jesus; Luque-Almagro, Victor M.; Fuentes-Almagro, Carlos; Urbano, Francisco J.; Moreno-Vivian, Conrado; Richardson, David J.; Roldan, Maria D.				Ineligible (Study has no sulfate treatment)	Exploring the Denitrification Proteome of Paracoccus denitrificans PD1222	FRONTIERS IN MICROBIOLOGY																	Luque-Almagro, Victor/A-3516-2011; Roldan, Maria Dolores/K-4370-2014; Olaya Abril, Alfonso/L-9176-2014; Hidalgo-Carrillo, Jesus/H-1893-2015; Urbano, Francisco Jose/C-3521-2008	Luque-Almagro, Victor M./0000-0003-1447-4795; Roldan, Maria Dolores/0000-0001-7173-8641; Olaya Abril, Alfonso/0000-0002-8961-1099; Hidalgo-Carrillo, Jesus/0000-0001-6403-4734; Fuentes-Almagro, Carlos/0000-0001-9940-9065; Urbano, Francisco Jose/0000-0002-3489-1601													1664-302X					MAY 29	2018	9
J	Baral, KR; Labouriau, R; Olesen, JE; Petersen, SO				Baral, Khagendra R.; Labouriau, Rodrigo; Olesen, Jorgen E.; Petersen, Soren O.				Ineligible (Study used ammonium sulfate)	Nitrous oxide emissions and nitrogen use efficiency of manure and digestates applied to spring barley	AGRICULTURE ECOSYSTEMS & ENVIRONMENT																	Petersen, Soren/E-9714-2016; Baral, Khagendra/HJP-1106-2023; Olesen, Jørgen/Y-2857-2019; Labouriau, Rodrigo/H-3890-2014	Labouriau, Rodrigo/0000-0001-8713-6864; Olesen, Jorgen E./0000-0002-6639-1273; Baral, Khagendra Raj/0000-0002-6654-5906													0167-8809	1873-2305				FEB 15	2017	239
J	Castellano-Hinojosa, A; Charteris, AF; Müller, C; Jansen-Willems, A; González-López, J; Bedmar, EJ; Carrillo, P; Cárdenas, LM				Castellano-Hinojosa, Antonio; Charteris, Alice F.; Mueller, Christoph; Jansen-Willems, Anne; Gonzalez-Lopez, Jesus; Bedmar, Eulogio J.; Carrillo, Presentacion; Cardenas, Laura M.			No agriculture		Occurrence and 15N-quantification of simultaneous nitrification and denitrification in N-fertilised soils incubated under oxygen-limiting conditions	SOIL BIOLOGY & BIOCHEMISTRY																	Müller, Christoph/F-9521-2010; Cardenas, Laura/HHC-2953-2022; Carrillo, Presentacion/I-1601-2015; Castellano-Hinojosa, Antonio/P-1988-2014	Carrillo, Presentacion/0000-0003-3794-4294; Castellano-Hinojosa, Antonio/0000-0002-5785-7625													0038-0717	1879-3428				APR	2020	143
J	Emery, HE; Angell, JH; Tawade, A; Fulweiler, RW				Emery, Hollie E.; Angell, John H.; Tawade, Akaash; Fulweiler, Robinson W.			No agriculture		Tidal rewetting in salt marshes triggers pulses of nitrous oxide emissions but slows carbon dioxide emission	SOIL BIOLOGY & BIOCHEMISTRY																	Fulweiler, Robinson/A-3806-2010	Fulweiler, Robinson/0000-0003-0871-4246; Emery, Hollie/0000-0002-3788-7587													0038-0717	1879-3428				MAY	2021	156
J	Corrêa, DCD; Cardoso, AD; Ferreira, MR; Siniscalchi, D; Toniello, AD; de Lima, GC; Reis, RA; Ruggieri, AC				Correa, Darlena Caroline da Cruz; Cardoso, Abmael da Silva; Ferreira, Mariane Rodrigues; Siniscalchi, Debora; Toniello, Ariana Desie; de Lima, Gilmar Cotrin; Reis, Ricardo Andrade; Ruggieri, Ana Claudia			No upland soil		Are CH4, CO2, and N2O Emissions from Soil Affected by the Sources and Doses of N in Warm-Season Pasture?	ATMOSPHERE																	Corrêa, Darlena Caroline/AAZ-5214-2021; RUGGIERI, ANA/F-5672-2015; Cardoso, Abmael/B-6978-2017; Reis, Ricardo/C-8680-2013	Cardoso, Abmael/0000-0002-6051-9635; RUGGIERI, ANA CLAUDIA/0000-0002-9646-8489; Reis, Ricardo/0000-0002-4709-3094; DA CRUZ CORREA, DARLENA CAROLINE/0000-0003-2112-4267														2073-4433				JUN	2021	12
J	Wu, D; Senbayram, M; Well, R; Brüggemann, N; Pfeiffer, B; Loick, N; Stempfhuber, B; Dittert, K; Bol, R				Wu, Di; Senbayram, Mehmet; Well, Reinhard; Brueggemann, Nicolas; Pfeiffer, Birgit; Loick, Nadine; Stempfhuber, Barbara; Dittert, Klaus; Bol, Roland			Study used ammonium sulfate		Nitrification inhibitors mitigate N2O emissions more effectively under straw-induced conditions favoring denitrification	SOIL BIOLOGY & BIOCHEMISTRY																	Well, Reinhard/U-4658-2018; WU, Di/AAG-4235-2019; senbayram, mehmet/AAC-4231-2021; Pfeiffer, Birgit/J-3433-2013; Loick, Nadine/M-4313-2019; Dittert, Klaus/AAA-8824-2019; Bol, Roland/H-9324-2013; Bruggemann, Nicolas/C-4263-2014	Senbayram, Mehmet/0000-0002-5567-6580; Loick, Nadine/0000-0001-5316-5552; Bruggemann, Nicolas/0000-0003-3851-2418; Pfeiffer, Birgit/0000-0002-1820-4533; Dittert, Klaus/0000-0003-4062-067X													0038-0717	1879-3428				JAN	2017	104
J	Paulo, EN; Galindo, FS; Rabêlo, FHS; Frazao, JJ; Lavres, J				Paulo, Ezio Nalinde; Galindo, Fernando Shintate; Rabelo, Flavio Henrique Silveira; Frazao, Joaquim Jose; Lavres, Jose			No agriculture		3,4-Dimethylpyrazole Phosphate Applied on Ammonium Sulfate Nitrate and Urea Reduces the Nitrification Process in Three Tropical Soils: An Incubation Study	COMMUNICATIONS IN SOIL SCIENCE AND PLANT ANALYSIS																	Junior, Jose/KHC-8978-2024; Rabêlo, Flávio/D-2434-2012; Galindo, Fernando/M-2373-2017; Frazao, Joaquim Jose/M-1054-2016; Lavres, Jose/A-1667-2012	Frazao, Joaquim Jose/0000-0001-8586-4622; Lavres, Jose/0000-0002-7183-4008													0010-3624	1532-2416				JUL 20	2023	54
J	Nelson, JDJ; Schoenau, JJ; Malhi, SS; Gill, KS				Nelson, J. D. J.; Schoenau, J. J.; Malhi, S. S.; Gill, K. S.			No upland soil		Burning and cultivation effects on greenhouse gas emissions and nutrients in wetland soils from Saskatchewan, Canada	NUTRIENT CYCLING IN AGROECOSYSTEMS																		Schoenau, Jeffrey/0000-0002-2965-9365													1385-1314					JUL	2007	78
J	Hartmann, M; Niklaus, PA; Zimmermann, S; Schmutz, S; Kremer, J; Abarenkov, K; Lüscher, P; Widmer, F; Frey, B				Hartmann, Martin; Niklaus, Pascal A.; Zimmermann, Stephan; Schmutz, Stefan; Kremer, Johann; Abarenkov, Kessy; Luescher, Peter; Widmer, Franco; Frey, Beat			No agriculture		Resistance and resilience of the forest soil microbiome to logging-associated compaction	ISME JOURNAL																	Frey, Beat/AAE-1745-2022; Hartmann, Martin/M-9371-2016; Niklaus, Pascal/G-5786-2010; Zimmermann, Stephan/B-2788-2018; Abarenkov, Kessy/H-9611-2015	Widmer, Franco/0000-0002-1735-8397; Frey, Beat/0000-0002-6391-3574; Hartmann, Martin/0000-0001-8069-5284; Niklaus, Pascal/0000-0002-2360-1357; Zimmermann, Stephan/0000-0002-7085-0284; Abarenkov, Kessy/0000-0001-5526-4845													1751-7362	1751-7370				JAN	2014	8
J	Fageria, NK; Carvalho, GD; Santos, AB; Ferreira, EPB; Knupp, AM				Fageria, N. K.; Carvalho, G. D.; Santos, A. B.; Ferreira, E. P. B.; Knupp, A. M.			No upland soil		Chemistry of Lowland Rice Soils and Nutrient Availability	COMMUNICATIONS IN SOIL SCIENCE AND PLANT ANALYSIS																	Santos, Ana Cláudia/HHN-2939-2022; Carvalho, Gabriel/P-4894-2016; Ferreira, Enderson/C-4990-2014	Ferreira, Enderson/0000-0002-1964-1516													0010-3624	1532-2416					2011	42
J	Meng, TZ; Zhu, TB; Zhang, JB; Xie, Y; Sun, WJ; Yuan, L; Cai, ZC				Meng, Tianzhu; Zhu, Tongbin; Zhang, Jinbo; Xie, Yu; Sun, Weijun; Yuan, Lei; Cai, Zucong			Study has no nitrous oxide emissions		Liming accelerates the NO3 - removal and reduces N2O emission in degraded vegetable soil treated by reductive soil disinfestation (RSD)	JOURNAL OF SOILS AND SEDIMENTS																		Yuan, Lei/0009-0004-9613-5272													1439-0108	1614-7480				SEP	2015	15
J	Feng, ZJ; Zhu, LZ				Feng, Zhengjun; Zhu, Lizhong			Study used ammonium sulfate		Impact of biochar on soil N2O emissions under different biochar-carbon/fertilizer-nitrogen ratios at a constant moisture condition on a silt loam soil	SCIENCE OF THE TOTAL ENVIRONMENT																	Feng, Zhengjun/HHC-8138-2022														0048-9697	1879-1026				APR 15	2017	584
J	Rizhiya, EY; Horak, J; Simansky, V; Buchkina, NP				Rizhiya, Elena Y.; Horak, Jan; Simansky, Vladimir; Buchkina, Natalya P.			Study used ammonium sulfate		Nitrogen enriched biochar-compost mixture as a soil amendment to the Haplic Luvisol: effect on greenhouse gas emission	BIOLOGIA																	Buchkina, Natalya/B-6604-2017; Rizhiya, Elena/B-6160-2017; Horak, Jan/V-4106-2019	Horak, Jan/0000-0003-0078-9083													0006-3088	1336-9563				JUN	2020	75
J	Corrochano-Monsalve, M; González-Murua, C; Estavillo, JM; Estonba, A; Zarraonaindia, I				Corrochano-Monsalve, Mario; Gonzalez-Murua, Carmen; Estavillo, Jose-Maria; Estonba, Andone; Zarraonaindia, Iratxe			Study used ammonium sulfate		Unraveling DMPSA nitrification inhibitor impact on soil bacterial consortia under different tillage systems	AGRICULTURE ECOSYSTEMS & ENVIRONMENT																	ESTAVILLO, José-María/P-5711-2019; CORROCHANO-MONSALVE, MARIO/GQP-6793-2022; Zarraonaindia, Iratxe/ABF-4618-2020; Gonzalez-Murua, Carmen/J-2968-2012	Corrochano-Monsalve, Mario/0000-0002-8191-1847; Estonba, Andone/0000-0003-2851-5201; Zarraonaindia, Iratxe/0000-0002-0615-0187; Gonzalez-Murua, Carmen/0000-0003-0310-5804; ESTAVILLO, Jose-Maria/0000-0002-3986-8005													0167-8809	1873-2305				OCT 1	2020	301
J	Doroski, AA; Helton, AM; Vadas, TM				Doroski, April A.; Helton, Ashley M.; Vadas, Timothy M.			No agriculture		Greenhouse gas fluxes from coastal wetlands at the intersection of urban pollution and saltwater intrusion: A soil core experiment	SOIL BIOLOGY & BIOCHEMISTRY																		Helton, Ashley/0000-0001-6928-2104													0038-0717	1879-3428				APR	2019	131
J	Fangueiro, D; Coutinho, J; Cabral, F; Fidalgo, P; Bol, R; Trindade, H				Fangueiro, David; Coutinho, Joao; Cabral, Fernanda; Fidalgo, Paula; Bol, Roland; Trindade, Henrique			Study used ammonium sulfate		Nitric oxide and greenhouse gases emissions following the application of different cattle slurry particle size fractions to soil	ATMOSPHERIC ENVIRONMENT																	Fangueiro, David/C-3876-2009; Bol, Roland/H-9324-2013; coutinho, joao/I-6236-2015; Cabral, Fernanda/M-7581-2013; Trindade, Henrique/A-5693-2013	Fangueiro, David/0000-0002-6101-9210; coutinho, joao/0000-0002-6303-9549; Cabral, Fernanda/0000-0002-3182-4112; Trindade, Henrique/0000-0001-8208-6204													1352-2310	1873-2844				FEB	2012	47
J	Yanai, Y; Toyota, K; Okazaki, M				Yanai, Y; Toyota, K; Okazaki, M			No agriculture		Effects of successive soil freeze-thaw cycles on nitrification potential of soils	SOIL SCIENCE AND PLANT NUTRITION					16th International Symposium on Environmental Biogeochemistry	SEP 01-06, 2003	Oirase, JAPAN										Toyota, Koki/C-4615-2013; Yanai, Yosuke/B-5305-2011														0038-0768					DEC	2004	50
J	Yagi, K; Sriphirom, P; Cha-un, N; Fusuwankaya, K; Chidthaisong, A; Damen, B; Towprayoon, S				Yagi, Kazuyuki; Sriphirom, Patikorn; Cha-un, Nittaya; Fusuwankaya, Kanlayanee; Chidthaisong, Amnat; Damen, Beau; Towprayoon, Sirintornthep			No upland soil		Potential and promisingness of technical options for mitigating greenhouse gas emissions from rice cultivation in Southeast Asian countries	SOIL SCIENCE AND PLANT NUTRITION																	Sriphirom, Patikorn/KCY-8311-2024; Cha-un, Nittaya/KIK-7890-2024														0038-0768	1747-0765				JAN 2	2020	66
J	Rau, BM; Adler, PR; Dell, CJ; Saha, D; Kemanian, AR				Rau, Benjamin M.; Adler, Paul R.; Dell, Curtis J.; Saha, Debasish; Kemanian, Armen R.			Study used ammonium sulfate		Herbaceous perennial biomass production on frequently saturated marginal soils: Influence on N2O emissions and shallow groundwater	BIOMASS & BIOENERGY																	Saha, Debasish/H-8160-2019	Adler, Paul/0000-0002-6787-631X; Kemanian, Armen/0000-0002-7682-3527													0961-9534	1873-2909				MAR	2019	122
J	Dang, DM; Macdonald, B; Warneke, S; White, I				Duy Minh Dang; Macdonald, Ben; Warneke, Soren; White, Ian			No agriculture		Available carbon and nitrate increase greenhouse gas emissions from soils affected by salinity	SOIL RESEARCH																	Macdonald, Ben/G-1078-2012; , Dang Duy Minh/HFZ-9484-2022	Macdonald, Ben/0000-0001-8105-0779													1838-675X	1838-6768					2017	55
J	Lau, SYL; Midot, F; Dom, SP; Lo, ML; Chin, MY; Jee, MS; Yap, ML; Chaddy, A; Melling, L				Lau, Sharon Yu Ling; Midot, Frazer; Dom, Simon Peter; Lo, Mei Lieng; Chin, Mei-Yee; Jee, Mui Sie; Yap, Mui Lan; Chaddy, Auldry; Melling, Lulie			Study used ammonium sulfate		Application of ammonium sulfate affects greenhouse gases and microbial diversity of an oil palm plantation on tropical peat	ARCHIVES OF AGRONOMY AND SOIL SCIENCE																	Yap, Mui/AAB-2577-2020	Chin, Mei Yee/0000-0003-3280-8410; Jee, Mui Sie/0000-0001-7420-9876; Midot, Frazer/0000-0002-3290-4966; Lo, Mei Lieng/0000-0003-2014-3677													0365-0340	1476-3567				MAR 21	2023	69
J	Wu, D; Senbayram, M; Zang, HD; Ugurlar, F; Aydemir, S; Brüggemann, N; Kuzyakov, Y; Bol, R; Blagodatskaya, E				Wu, Di; Senbayram, Mehmet; Zang, Huadong; Ugurlar, Ferhat; Aydemir, Salih; Brueggemann, Nicolas; Kuzyakov, Yakov; Bol, Roland; Blagodatskaya, Evgenia			Study used ammonium sulfate		Effect of biochar origin and soil pH on greenhouse gas emissions from sandy and clay soils	APPLIED SOIL ECOLOGY																	Bol, Roland/H-9324-2013; senbayram, mehmet/AAC-4231-2021; WU, Di/AAG-4235-2019; Aydemir, Salih/ABG-5406-2020; UĞURLAR, Ferhat/AAG-3965-2021; Kuzyakov, Yakov/D-1605-2010; Blagodatskaya, Evgenia/L-7177-2017; Bruggemann, Nicolas/C-4263-2014; Zang, Huadong/T-6447-2017	Kuzyakov, Yakov/0000-0002-9863-8461; Senbayram, Mehmet/0000-0002-5567-6580; bol, roland/0000-0003-3015-7706; Blagodatskaya, Evgenia/0000-0002-8284-4017; UGURLAR, Ferhat/0000-0002-3663-3497; Bruggemann, Nicolas/0000-0003-3851-2418; Zang, Huadong/0000-0002-2008-143X													0929-1393	1873-0272				AUG	2018	129
J	Cameron, KC; Di, HJ				Cameron, Keith C.; Di, Hong J.			No upland soil		Discovery of a new method to reduce methane emissions from farm dairy effluent	JOURNAL OF SOILS AND SEDIMENTS																	Di, Hong Jie/G-5583-2010														1439-0108	1614-7480				NOV	2021	21
J	Tariq, A; Hansen, LV; Jensen, LS; Bruun, S				Tariq, Azeem; Hansen, Line Vinther; Jensen, Lars Stoumann; Bruun, Sander			Study used ammonium sulfate		Assessing nitrous oxide mitigation efficiency of three nitrification inhibitors with synthetic and organic fertilisers in Eastern Denmark	ENVIRONMENTAL TECHNOLOGY & INNOVATION																	Jensen, Lars/E-3564-2012; Bruun, Sander/G-3555-2014; Tariq, Azeem/K-7885-2013	Hansen, Line Vinther/0000-0001-6734-9440; Tariq, Azeem/0000-0002-6132-2391													2352-1864					FEB	2025	37
J	Rietra, R; van Dijk, K; Schoumans, O				Rietra, Rene; van Dijk, Kimo; Schoumans, Oscar			Study used ammonium sulfate		Environmental Effects of Using Ammonium Sulfate from Animal Manure Scrubbing Technology as Fertilizer	APPLIED SCIENCES-BASEL																	Rietra, Rene/AGD-5333-2022	Rietra, Rene/0000-0003-1563-3815														2076-3417				JUN	2024	14
J	Liu, SA; Wang, JJ; Tian, Z; Wang, XD; Harrison, S				Liu, Shuai; Wang, Jim J.; Tian, Zhou; Wang, Xudong; Harrison, Stephen				Ineligible (Ammonium sulfate and urea were applied together in a plot)	Ammonia and greenhouse gas emissions from a subtropical wheat field under different nitrogen fertilization strategies	JOURNAL OF ENVIRONMENTAL SCIENCES																	Jiang, Jiang/H-1080-2012; Harrison, Stephen/GON-3283-2022; Wang, Jim/AFT-6967-2022	Harrison, Stephen/0000-0002-7007-4617; Wang, Jim/0000-0001-5082-8234													1001-0742	1878-7320				JUL 1	2017	57
J	Stirling, E; Fitzpatrick, RW; Mosley, LM				Stirling, E.; Fitzpatrick, R. W.; Mosley, L. M.			No upland soil		Drought effects on wet soils in inland wetlands and peatlands	EARTH-SCIENCE REVIEWS																	; Stirling, Erinne/K-1089-2019; Fitzpatrick, Robert/F-3212-2013	Mosley, Luke/0000-0002-7446-8955; Stirling, Erinne/0000-0001-5386-2454; Fitzpatrick, Robert/0000-0002-9235-0360													0012-8252	1872-6828				NOV	2020	210
J	Ronkainen, JG; Siljanen, H; Liimatainen, M; Maljanen, M				Ronkainen, Jussi G.; Siljanen, Henri; Liimatainen, Maarit; Maljanen, Marja			No upland soil		The effect of soil amendments on the greenhouse gas production in agricultural peat soils	BOREAL ENVIRONMENT RESEARCH																															1239-6095	1797-2469					2025	30
J	Maris, SC; Teira-Esmatges, MR; Català, MM				Maris, S. C.; Teira-Esmatges, M. R.; Catala, M. M.			No upland soil		Influence of irrigation frequency on greenhouse gases emission from a paddy soil	PADDY AND WATER ENVIRONMENT																	Teira-Esmatges, M. Rosa/AGH-3480-2022; Catala-Forner, Mar/M-5091-2018	Catala-Forner, Mar/0000-0002-1026-7097													1611-2490	1611-2504				JAN	2016	14
J	Chen, GC; Ulumuddin, YI; Pramudji, S; Chen, SY; Chen, B; Ye, Y; Ou, DY; Ma, ZY; Huang, H; Wang, JK				Chen, Guang C.; Ulumuddin, Yaya I.; Pramudji, Sastro; Chen, Shun Y.; Chen, Bin; Ye, Yong; Ou, Dan Y.; Ma, Zhi Y.; Huang, Hao; Wang, Jing K.			No upland soil		Rich soil carbon and nitrogen but low atmospheric greenhouse gas fluxes from North Sulawesi mangrove swamps in Indonesia	SCIENCE OF THE TOTAL ENVIRONMENT																	chen, bin/KZA-1706-2024; 黄 HUANG, 浩 HAO/JWO-6203-2024; Ulumuddin, Yaya Ihya/C-7204-2019	Ulumuddin, Yaya Ihya/0000-0002-4169-9853; Sari, Nopia/0000-0001-9018-1084; chen, bin/0000-0003-0735-228X; Chen, Guangcheng/0000-0001-8203-4834													0048-9697	1879-1026				JUL 15	2014	487
J	Sarr, PS; Nakamura, S; Ando, Y; Iwasaki, S; Subbarao, GV				Sarr, Papa Saliou; Nakamura, Satoshi; Ando, Yasuo; Iwasaki, Shinya; Subbarao, Guntur Venkata			No agriculture		Sorgoleone production enhances mycorrhizal association and reduces soil nitrification in sorghum	RHIZOSPHERE																		SARR, Papa Saliou/0000-0002-4478-4463														2452-2198				MAR	2021	17
J	Zhang, Y; Qian, YL; Bremer, DJ; Kaye, JP				Zhang, Yao; Qian, Yaling; Bremer, Dale J.; Kaye, Jason P.			Study used ammonium sulfate		Simulation of Nitrous Oxide Emissions and Estimation of Global Warming Potential in Turfgrass Systems Using the DAYCENT Model	JOURNAL OF ENVIRONMENTAL QUALITY																															0047-2425	1537-2537				JUL-AUG	2013	42
J	Mateo-Marín, N; Quílez, D; Guillén, M; Isla, R				Mateo-Marin, Noemi; Quilez, Dolores; Guillen, Monica; Isla, Ramon			Study has no sulfate treatment		Feasibility of stabilised nitrogen fertilisers decreasing greenhouse gas emissions under optimal management in sprinkler irrigated conditions	AGRICULTURE ECOSYSTEMS & ENVIRONMENT																	Mateo-Marín, Noemí/JHT-4437-2023; Quilez, Dolores/A-9740-2008; Guillen, Monica/KQU-8960-2024	Mateo-Marin, Noemi/0000-0002-1003-8294; Isla, Ramon/0000-0001-8913-853X; Guillen, Monica/0000-0003-0226-4053; Quilez, Dolores/0000-0002-2638-9443													0167-8809	1873-2305				MAR 1	2020	290
J	Dise, NB; Verry, ES				Dise, NB; Verry, ES			No upland soil		Suppression of peatland methane emission by cumulative sulfate deposition in simulated acid rain	BIOGEOCHEMISTRY																															0168-2563					APR	2001	53
J	Meng, XY; Ma, C; Petersen, SO				Meng, Xiaoyi; Ma, Chun; Petersen, Soren O.				Ineligible (Study used ammonium sulfate)	Sensitive control of N2O emissions and microbial community dynamics by organic fertilizer and soil interactions	BIOLOGY AND FERTILITY OF SOILS																		MENG, Xiaoyi/0000-0003-0550-3478													0178-2762	1432-0789				OCT	2022	58
J	Majumdar, D				Majumdar, D			No upland soil		Methane and nitrous oxide emission from irrigated rice fields: Proposed mitigation strategies	CURRENT SCIENCE																	Majumdar, Deepanjan/L-1137-2016														0011-3891					MAY 25	2003	84
J	Roy, R; Klüber, HD; Conrad, R				Roy, R; Klüber, HD; Conrad, R			Study has no nitrous oxide emissions		Early initiation of methane production in anoxic rice soil despite the presence of oxidants	FEMS MICROBIOLOGY ECOLOGY																															0168-6496					DEC	1997	24
J	Mondal, M; Biswas, B; Garai, S; Sarkar, S; Banerjee, H; Brahmachari, K; Bandyopadhyay, PK; Maitra, S; Brestic, M; Skalicky, M; Ondrisik, P; Hossain, A				Mondal, Mousumi; Biswas, Benukar; Garai, Sourav; Sarkar, Sukamal; Banerjee, Hirak; Brahmachari, Koushik; Bandyopadhyay, Prasanta Kumar; Maitra, Sagar; Brestic, Marian; Skalicky, Milan; Ondrisik, Peter; Hossain, Akbar				Ineligible (Study has no sulfate treatment)	Zeolites Enhance Soil Health, Crop Productivity and Environmental Safety	AGRONOMY-BASEL																	Maitra, Sagar/ABG-6109-2020; Mondal, Mousumi/JRZ-0377-2023; BISWAS, BENUKAR/AAT-1013-2020; Sarkar, Sukamal/D-5994-2017; Brestic, Marian/A-8263-2012; Hossain, Akbar/K-1070-2012; Skalicky, Milan/B-2449-2009	Mondal, Mousumi/0000-0002-5652-2575; BISWAS, BENUKAR/0000-0002-7582-8377; Sarkar, Sukamal/0000-0002-1438-1778; Garai, Sourav/0000-0001-5823-078X; Banerjee, Hirak/0000-0003-4237-1435; Brestic, Marian/0000-0003-3470-6100; Maitra, Sagar/0000-0001-8210-1531; Hossain, Akbar/0000-0003-0264-2712; Skalicky, Milan/0000-0002-4114-6909														2073-4395				MAR	2021	11
J	Mori, A; Hojito, M				Mori, Akinori; Hojito, Masayuki			No upland soil		Effect of combined application of manure and fertilizer on N2O fluxes from a grassland soil in Nasu, Japan	AGRICULTURE ECOSYSTEMS & ENVIRONMENT																															0167-8809					OCT 1	2012	160
J	Rahman, N; Henke, C; Forrestal, PJ				Rahman, Niharika; Henke, Catarina; Forrestal, Patrick J.			No agriculture		Efficacy of the Nitrification Inhibitor 3,4 Dimethylpyrazol Succinic Acid (DMPSA) when Combined with Calcium Ammonium Nitrate and Ammonium Sulphate-A Soil Incubation Experiment	AGRONOMY-BASEL																	Rahman, Niharika/AGU-7173-2022	Rahman, Niharika/0000-0001-6029-7369; Forresal, Patrick/0000-0003-1023-1948														2073-4395				JUL	2021	11
J	de Jong, AEE; Guererro-Cruz, S; van Diggelen, JMH; Vaksmaa, A; Lamers, LPM; Jetten, MSM; Smolders, AJP; Rasigraf, O				de Jong, Anniek E. E.; Guererro-Cruz, Simon; van Diggelen, Josepha M. H.; Vaksmaa, Annika; Lamers, Leon P. M.; Jetten, Mike S. M.; Smolders, Alfons J. P.; Rasigraf, Olivia			No upland soil		Changes in microbial community composition, activity, and greenhouse gas production upon inundation of drained iron-rich peat soils	SOIL BIOLOGY & BIOCHEMISTRY																	Smolders, Alfons/H-2583-2012; Vaksmaa, Annika/ABF-3817-2021; Lamers, Leon/A-8718-2012; de Jong, Anniek/AAI-2110-2019; Jetten, Mike/B-8834-2011	Vaksmaa, Annika/0000-0003-4265-3061; de Jong, Anniek/0000-0002-8244-5497; Guerrero-Cruz, Simon/0000-0002-9111-8279													0038-0717	1879-3428				OCT	2020	149
J	Watts, DB; Runion, GB; Nannenga, KWS; Torbert, HA				Watts, Dexter B.; Runion, G. Brett; Nannenga, Katy W. Smith; Torbert, H. Allen					Impacts of Enhanced-Efficiency Nitrogen Fertilizers on Greenhouse Gas Emissions in a Coastal Plain Soil under Cotton	JOURNAL OF ENVIRONMENTAL QUALITY																	Torbert, Henry/AAE-5909-2021	Chapman, Katy/0000-0002-1152-6505													0047-2425	1537-2537				NOV-DEC	2015	44
J	Paludan, C; BlicherMathiesen, G				Paludan, C; BlicherMathiesen, G			No upland soil		Losses of inorganic carbon and nitrous oxide from a temperate freshwater wetland in relation to nitrate loading	BIOGEOCHEMISTRY																															0168-2563					NOV	1996	35
J	Shamsuzzaman, SM; Begum, M; Hanafi, MM; Samsuri, AW; Saud, HM; Jantan, NM				Shamsuzzaman, S. M.; Begum, Masuda; Hanafi, M. M.; Samsuri, A. W.; Saud, H. Mohd; Jantan, Nur Maisarah			No upland soil		EFFECTS OF NITRIFICATION INHIBITOR WITH ORGANIC MANURE AND UREA-N ON NUTRIENT ACCUMULATION AND YIELD OF MR219 RICE IN ACID SULPHATE SOIL	BANGLADESH JOURNAL OF BOTANY																	; Samsuri, Wahid/H-1763-2015	mohd saud, halimi/0000-0002-8945-0264; Samsuri, Wahid/0000-0002-5450-0604													0253-5416	2079-9926				DEC	2017	46
J	Zhang, M; Dai, Y; Dai, P; Sun, Z; Lin, X; He, Z; Tian, Y				Zhang, Manping; Dai, Yujie; Dai, Peiliang; Sun, Zekun; Lin, Xiaolan; He, Zhili; Tian, Yun			No upland soil		Finding the pieces for the anaerobic methane oxidation jigsaw puzzle in mangrove wetlands	INTERNATIONAL BIODETERIORATION & BIODEGRADATION																	He, Zhili/C-2879-2012														0964-8305	1879-0208				MAR	2022	168
J	Sriphirom, P; Towprayoon, S; Yagi, K; Rossopa, B; Chidthaisong, A				Sriphirom, Patikorn; Towprayoon, Sirintornthep; Yagi, Kazuyuki; Rossopa, Benjamas; Chidthaisong, Amnat			No upland soil		Changes in methane production and oxidation in rice paddy soils induced by biochar addition	APPLIED SOIL ECOLOGY																	Sriphirom, Patikorn/KCY-8311-2024														0929-1393	1873-0272				NOV	2022	179
J	FORBES, EA				FORBES, EA			No agriculture		DETERMINATION OF MICROGRAM AMOUNTS OF SULFATE BY EMISSION-SPECTROSCOPY OF BARIUM WITH A NITROUS OXIDE-ACETYLENE FLAME	ANALYST																															0003-2654						1973	98
J	Oo, AZ; Gonai, T; Sudo, S; Win, KT; Shibata, A				Oo, Aung Zaw; Gonai, Takeru; Sudo, Shigeto; Win, Khin Thuzar; Shibata, Akira			Study used ammonium sulfate		Surface application of fertilizers and residue biochar on N2O emission from Japanese pear orchard soil	PLANT SOIL AND ENVIRONMENT																															1214-1178	1805-9368					2018	64
J	MURAKAMI, T; OWA, N; KUMAZAWA, K				MURAKAMI, T; OWA, N; KUMAZAWA, K			Study used ammonium sulfate		THE EFFECTS OF SOIL-CONDITIONS AND NITROGEN FORM ON N2O EVOLUTION BY DENITRIFICATION	SOIL SCIENCE AND PLANT NUTRITION																															0038-0768	1747-0765				MAR	1987	33
J	Taghizadeh-Toosi, A; Elsgaard, L; Clough, TJ; Labouriau, R; Ernstsen, V; Petersen, SO				Taghizadeh-Toosi, Arezoo; Elsgaard, Lars; Clough, Tim J.; Labouriau, Rodrigo; Ernstsen, Vibeke; Petersen, Soren O.					Regulation of N2O emissions from acid organic soil drained for agriculture	BIOGEOSCIENCES																	Clough, Timothy/Q-4982-2018; Taghizadeh-Toosi, Arezoo/C-2858-2016; Labouriau, Rodrigo/AAD-2576-2020; Elsgaard, Lars/A-7698-2013	Taghizadeh-Toosi, Arezoo/0000-0002-5166-0741; Labouriau, Rodrigo/0000-0001-8713-6864; Elsgaard, Lars/0000-0003-0058-7609													1726-4170	1726-4189				NOV 29	2019	16
J	Martínez-Eixarch, M; Alcaraz, C; Viñas, M; Noguerol, J; Aranda, X; Prenafeta-Boldú, FX; Català-Forner, M; Fennessy, MS; Ibáñez, C				Martinez-Eixarch, Maite; Alcaraz, Carles; Vinas, Marc; Noguerol, Joan; Aranda, Xavier; Prenafeta-Boldu, Frances-Xavier; Catala-Forner, Mar; Fennessy, M. Siobhan; Ibanez, Carles			No upland soil		The main drivers of methane emissions differ in the growing and flooded fallow seasons in Mediterranean rice fields	PLANT AND SOIL																	Martí, Carles/AAV-6637-2021; Noguerol, Joan/KWU-2727-2024; Prenafeta-Boldú, Francesc/B-5295-2014; Vinas, Marc/A-2502-2014; Martinez-Eixarch, Maite/A-9813-2011; Alcaraz, Carles/D-1930-2009	Vinas, Marc/0000-0002-4124-3602; Fennessy, Siobhan/0000-0001-8753-837X; Martinez-Eixarch, Maite/0000-0002-7352-8522; Alcaraz, Carles/0000-0002-2147-4796; Ibanez, Carles/0000-0002-7091-5527													0032-079X	1573-5036				MAR	2021	460
J	Huérfano, X; Fuertes-Mendizábal, T; Duñabeitia, MK; González-Murua, C; Estavillo, JM; Menéndez, S				Huerfano, Ximena; Fuertes-Mendizabal, Teresa; Dunabeitia, Miren K.; Gonzalez-Murua, Carmen; Maria Estavillo, Jose; Menendez, Sergio			No upland soil		Splitting the application of 3,4-dimethylpyrazole phosphate (DMPP): Influence on greenhouse gases emissions and wheat yield and quality under humid Mediterranean conditions	EUROPEAN JOURNAL OF AGRONOMY																	Huerfano, Ximena/AAY-4250-2021; Fuertes-Mendizabal, Teresa/JBJ-2207-2023; ESTAVILLO, José-María/P-5711-2019; Fuertes-Mendizabal, Teresa/Y-1498-2018; Gonzalez-Murua, Carmen/J-2968-2012; Menendez, Sergio/J-9373-2014; Dunabeitia, Miren Karmele/C-3140-2018	Fuertes-Mendizabal, Teresa/0000-0003-2307-3424; Gonzalez-Murua, Carmen/0000-0003-0310-5804; ESTAVILLO, Jose-Maria/0000-0002-3986-8005; Menendez, Sergio/0000-0002-2245-9088; Dunabeitia, Miren Karmele/0000-0002-5767-1193; Fuertes-Mendizabal, Teresa/0000-0002-2736-0765													1161-0301	1873-7331				MAR	2015	64
J	TORTOSO, AC; HUTCHINSON, GL				TORTOSO, AC; HUTCHINSON, GL			Study used ammonium sulfate		CONTRIBUTIONS OF AUTOTROPHIC AND HETEROTROPHIC NITRIFIERS TO SOIL NO AND N2O EMISSIONS	APPLIED AND ENVIRONMENTAL MICROBIOLOGY																															0099-2240	1098-5336				JUN	1990	56
J	Rajbonshi, MP; Mitra, S; Bhattacharyya, P				Rajbonshi, Manas Protim; Mitra, Sudip; Bhattacharyya, Pratap			No upland soil		Agro-technologies for greenhouse gases mitigation in flooded rice fields for promoting climate smart agriculture	ENVIRONMENTAL POLLUTION																		Rajbonshi, Manas/0000-0001-9671-9658; Mitra, Sudip/0000-0002-1838-8264													0269-7491	1873-6424				JUN 1	2024	350
J	Tierling, J; Kuhlmann, H				Tierling, Jens; Kuhlmann, Hermann				Ineligible (laboratory incubation study)	Emissions of nitrous oxide (N2O) affected by pH-related nitrite accumulation during nitrification of N fertilizers	GEODERMA																															0016-7061	1872-6259				JAN 15	2018	310
J	FLEMMING, CA; TREVORS, JT				FLEMMING, CA; TREVORS, JT			No upland soil		EFFECT OF COPPER ON NITROUS-OXIDE REDUCTION IN FRESH-WATER SEDIMENT	WATER AIR AND SOIL POLLUTION																															0049-6979	1573-2932				AUG	1988	40
J	Le Mer, J; Roger, P				Le Mer, J; Roger, P			Study has no nitrous oxide emissions		Production, oxidation, emission and consumption of methane by soils: A review	EUROPEAN JOURNAL OF SOIL BIOLOGY																															1164-5563	1778-3615				JAN-MAR	2001	37
J	Sawamoto, T; Yoshida, R; Abe, K; Matsunaka, T				Sawamoto, Takuji; Yoshida, Ryou; Abe, Kotomi; Matsunaka, Teruo			Study used ammonium sulfate		No significant difference in N2O emission, fertilizer-induced N2O emission factor and CH4 absorption between anaerobically digested cattle slurry and chemical fertilizer applied timothy (Phleum pratense L.) sward in central Hokkaido, Japan	SOIL SCIENCE AND PLANT NUTRITION																															0038-0768	1747-0765				JUN	2010	56
J	Menéndez, S; Merino, P; Pinto, M; González-Murua, C; Estavillo, JM				Menendez, S.; Merino, P.; Pinto, M.; Gonzalez-Murua, C.; Estavillo, J. M.			No upland soil		3,4-dimethylpyrazol phosphate effect on nitrous oxide, nitric oxide, ammonia, and carbon dioxide emissions from grasslands	JOURNAL OF ENVIRONMENTAL QUALITY																	ESTAVILLO, José-María/P-5711-2019; Pinto, Míriam/B-8000-2013; Gonzalez-Murua, Carmen/J-2968-2012; Merino, Pilar/K-4555-2014; Menendez, Sergio/J-9373-2014	Gonzalez-Murua, Carmen/0000-0003-0310-5804; Bastias, Elizabeth/0009-0006-0675-1181; ESTAVILLO, Jose-Maria/0000-0002-3986-8005; Pinto, Miriam/0000-0002-7398-3306; Merino, Pilar/0000-0002-5242-5479; Menendez, Sergio/0000-0002-2245-9088													0047-2425	1537-2537				JUL-AUG	2006	35
J	Chi, YB; Wei, CC; Zheng, Q; Yang, PL; Ren, SM				Chi, Yanbing; Wei, Chenchen; Zheng, Qiang; Yang, Peiling; Ren, Shumei				Ineligible (Study used ammonium sulfate)	Potential risk of soil reactive gaseous nitrogen emissions under reclaimed water irrigation in a wheat-maize rotation system	AGRICULTURAL WATER MANAGEMENT																	Yang, Pei-Ling/KIG-5763-2024; Chi, Yanbing/GYA-3036-2022														0378-3774	1873-2283				OCT 1	2023	288
J	Chisholm, CMW; Cameron, KC; Di, HJ; Green, TC				Chisholm, Christopher M. W.; Cameron, Keith C.; Di, Hong J.; Green, Tim C.			No upland soil		The effect of polyferric sulphate treated farm dairy effluent and clarified water on leaching losses, greenhouse gas emissions and pasture growth	NEW ZEALAND JOURNAL OF AGRICULTURAL RESEARCH																	Di, Hong Jie/G-5583-2010														0028-8233	1175-8775				JUL 3	2021	64
J	Yan, Q; Yang, HH; Yan, L; Zhang, KQ; Li, JJ; Wang, F				Yan, Qing; Yang, Houhua; Yan, Lei; Zhang, Keqiang; Li, Jiajia; Wang, Feng				Ineligible (Study used ammonium sulfate)	Quantifying soil N2O emissions from soil and anaerobically digested swine manure, nitrification and denitrification using 15N isotope labeling method	ENVIRONMENTAL SCIENCE AND POLLUTION RESEARCH																	Jia, li/GPW-8015-2022; Li, Yanan/ABE-1354-2021														0944-1344	1614-7499				JUN	2021	28
J	Kim, J; Chaudhary, DR; Kang, H				Kim, Jinhyun; Chaudhary, Doongar R.; Kang, Hojeong			No upland soil		Nitrogen addition differently alters GHGs production and soil microbial community of tidal salt marsh soil depending on the types of halophyte	APPLIED SOIL ECOLOGY																	Chaudhary, Doongar/I-3491-2019; Kang, Hojeong/C-7208-2011; Kim, Jinhyun/H-2308-2015	Kang, Hojeong/0000-0002-2088-6406; , Jinhyun/0000-0002-6762-0322													0929-1393	1873-0272				JUN	2020	150
J	Huang, Q; Wang, JL; Wang, C; Wang, Q				Huang, Qiong; Wang, Jianlei; Wang, Cong; Wang, Qing			No upland soil		The 19-years inorganic fertilization increased bacterial diversity and altered bacterial community composition and potential functions in a paddy soil	APPLIED SOIL ECOLOGY																	Wang, Cong/GRJ-9638-2022														0929-1393	1873-0272				DEC	2019	144
J	Yang, LQ; Zhu, GD; Ju, XT; Liu, R				Yang, Liuqing; Zhu, Gaodi; Ju, Xiaotang; Liu, Rui				Ineligible (Study used ammonium sulfate)	How nitrification-related N2O is associated with soil ammonia oxidizers in two contrasting soils in China?	SCIENCE OF THE TOTAL ENVIRONMENT																		Ju, Xiaotang/0000-0003-2593-9500													0048-9697	1879-1026				MAY 20	2021	770
J	Zilio, M; Pigoli, A; Rizzi, B; Goglio, A; Tambone, F; Giordano, A; Maretto, L; Squartini, A; Stevanato, P; Meers, E; Schoumans, O; Adani, F				Zilio, Massimo; Pigoli, Ambrogio; Rizzi, Bruno; Goglio, Andrea; Tambone, Fulvia; Giordano, Andrea; Maretto, Laura; Squartini, Andrea; Stevanato, Piergiorgio; Meers, Erik; Schoumans, Oscar; Adani, Fabrizio			Study used ammonium sulfate		Nitrogen dynamics in soils fertilized with digestate and mineral fertilizers: A full field approach	SCIENCE OF THE TOTAL ENVIRONMENT																	Squartini, Andrea/AAX-9942-2020; Meers, Erik/A-2789-2016; Giordano, Andrea/KBC-8884-2024	GIORDANO, ANDREA/0000-0002-9747-133X; STEVANATO, PIERGIORGIO/0000-0002-6577-6956; Maretto, Laura/0009-0004-9719-8275; ZILIO, MASSIMO/0000-0001-5007-4540													0048-9697	1879-1026				APR 10	2023	868
J	Barth, G; Otto, R; Almeida, RF; Cardoso, EJBN; Cantarella, H; Vitti, GC				Barth, Gabriel; Otto, Rafael; Almeida, Risely Ferraz; Bran Nogueira Cardoso, Elke Jurandy; Cantarella, Heitor; Vitti, Godofredo Cesar			Study used ammonium sulfate		Conversion of ammonium to nitrate and abundance of ammonium-oxidizing-microorganism in Tropical soils with nitrification inhibitor	SCIENTIA AGRICOLA																	Cantarella, Heitor/B-1699-2018; Cardoso, Elke/E-5039-2013; Vitti, Godofredo/A-3509-2013; Otto, Rafael/D-4423-2012; Ferraz-Almeida, Risely/N-5147-2014	Cantarella, Heitor/0000-0002-1894-3029; Cardoso, Elke/0000-0003-3938-0373; Otto, Rafael/0000-0003-1472-298X; Ferraz-Almeida, Risely/0000-0003-0577-3961													1678-992X						2020	77
J	Coyotzi, S; Doxey, AC; Clark, ID; Lapen, DR; Van Cappellen, P; Neufeld, JD				Coyotzi, Sara; Doxey, Andrew C.; Clark, Ian D.; Lapen, David R.; Van Cappellen, Philippe; Neufeld, Josh D.			Study has no sulfate treatment		Agricultural soil denitrifiers possess extensive nitrite reductase gene diversity	ENVIRONMENTAL MICROBIOLOGY																	Van Cappellen, Philippe/A-2906-2013														1462-2912	1462-2920				MAR	2017	19
J	Bozal-Leorri, A; Arregui, LM; Torralbo, F; González-Moro, MB; González-Murua, C; Aparicio-Tejo, P				Bozal-Leorri, Adrian; Miguel Arregui, Luis; Torralbo, Fernando; Begona Gonzalez-Moro, Ma; Gonzalez-Murua, Carmen; Aparicio-Tejo, Pedro			Study has no nitrous oxide emissions		Soil moisture modulates biological nitrification inhibitors release in sorghum plants	PLANT AND SOIL																	Bozal-Leorri, Adrian/AAB-1003-2021; Torralbo, Fernando/AAU-1491-2021; Gonzalez-Murua, Carmen/J-2968-2012; Aparicio-Tejo, Pedro M/E-9062-2011; Arregui, Luis Miguel/L-1402-2014	Gonzalez-Murua, Carmen/0000-0003-0310-5804; BOZAL-LEORRI, ADRIAN/0000-0001-6617-1222; Aparicio-Tejo, Pedro M/0000-0002-7342-6999; Torralbo, Fernando/0000-0002-7592-4932; Arregui, Luis Miguel/0000-0002-8875-395X													0032-079X	1573-5036				JUN	2023	487
J	Mendoza, Y; Goodwin, KD; Happell, JD				Mendoza, Y.; Goodwin, K. D.; Happell, J. D.			No agriculture		Microbial Removal of Atmospheric Carbon Tetrachloride in Bulk Aerobic Soils	APPLIED AND ENVIRONMENTAL MICROBIOLOGY																	Goodwin, Kelly/B-4985-2014	Goodwin, Kelly/0000-0001-9583-8073; Happell, James/0000-0001-6049-3909													0099-2240	1098-5336				SEP	2011	77
J	Guzman-Bustamante, I; Schulz, R; Müller, T; Ruser, R				Guzman-Bustamante, Ivan; Schulz, Rudolf; Mueller, Torsten; Ruser, Reiner			Study has no sulfate treatment		Split N application and DMP based nitrification inhibitors mitigate N2O losses in a soil cropped with winter wheat	NUTRIENT CYCLING IN AGROECOSYSTEMS																		Guzman-Bustamante, Ivan/0000-0001-6891-0041; Muller, Torsten/0000-0002-0175-9436													1385-1314	1573-0867				JUL	2022	123
J	Wakelin, S; Maclean, P; Cave, V; Zhou, JZ; Grelet, GA; Whitehead, D				Wakelin, Steve; Maclean, Paul; Cave, Vanessa; Zhou, Jizhong; Grelet, Gwen-Aelle; Whitehead, David			Study has no nitrous oxide emissions		Characterising the soil ecosystem phenotype associated with relatively low nitrate-N concentrations	APPLIED SOIL ECOLOGY																	Wakelin, Steven/C-3170-2011; Zhou, Jizhong/ACC-8029-2022; Whitehead, David/AAB-1608-2019	Maclean, Paul/0000-0001-8898-8276; Zhou, Jizhong/0000-0003-2014-0564													0929-1393	1873-0272				OCT	2019	142
J	Li, ZG; Xia, SJ; Zhang, RH; Zhang, RQ; Chen, F; Liu, Y				Li, Zhiguo; Xia, Shujie; Zhang, Runhua; Zhang, Runqin; Chen, Fang; Liu, Yi				Ineligible (laboratory incubation study)	N2O emissions and product ratios of nitrification and denitrification are altered by K fertilizer in acidic agricultural soils	ENVIRONMENTAL POLLUTION																	Li, Xibing/ABD-5781-2021														0269-7491	1873-6424				OCT	2020	265
J	Montoya, M; Guardia, G; Recio, J; Castellano-Hinojosa, A; Ginés, C; Bedmar, EJ; Alvarez, JM; Vallejo, A				Montoya, Monica; Guardia, Guillermo; Recio, Jaime; Castellano-Hinojosa, Antonio; Gines, Celia; Bedmar, Eulogio J.; Alvarez, Jose Manuel; Vallejo, Antonio					Zinc-nitrogen co-fertilization influences N2O emissions and microbial communities in an irrigated maize field	GEODERMA																	Montoya, Mónica/ABA-7105-2020; Recio, Jaime/S-1019-2019; GUARDIA VAZQUEZ, GUILLERMO/I-8226-2018; Castellano-Hinojosa, Antonio/P-1988-2014; ALVAREZ ALVAREZ, JOSE MANUEL/R-6899-2018; VALLEJO, ANTONIO/K-6823-2014	MONTOYA NOVILLO, MONICA/0000-0003-2051-911X; GUARDIA VAZQUEZ, GUILLERMO/0000-0002-2228-1398; Castellano-Hinojosa, Antonio/0000-0002-5785-7625; ALVAREZ ALVAREZ, JOSE MANUEL/0000-0002-8530-7241; Recio, Jaime/0000-0002-6317-5495; VALLEJO, ANTONIO/0000-0003-0311-7450													0016-7061	1872-6259				FEB 1	2021	383
J	Gao, YC; Chen, H; Zeng, XY				Gao, Yongheng; Chen, Huai; Zeng, Xiaoyang			No upland soil		Effects of nitrogen and sulfur deposition on CH4 and N2O fluxes in high-altitude peatland soil under different water tables in the Tibetan Plateau	SOIL SCIENCE AND PLANT NUTRITION																	Chen, Huai/A-7418-2015; Chen, Huai/AAI-1024-2020	Chen, Huai/0000-0001-6208-1481; Chen, Huai/0000-0001-7650-289X													0038-0768	1747-0765				JUN	2014	60
J	Montoya, M; Castellano-Hinojosa, A; Vallejo, A; Alvarez, JM; Bedmar, EJ; Recio, J; Guardia, G				Montoya, Monica; Castellano-Hinojosa, Antonio; Vallejo, Antonio; Manuel Alvarez, Jose; Bedmar, Eulogio J.; Recio, Jaime; Guardia, Guillermo					Zinc fertilizers influence greenhouse gas emissions and nitrifying and denitrifying communities in a non-irrigated arable cropland	GEODERMA																	Recio, Jaime/S-1019-2019; Montoya, Mónica/ABA-7105-2020; ALVAREZ ALVAREZ, JOSE MANUEL/R-6899-2018; GUARDIA VAZQUEZ, GUILLERMO/I-8226-2018; VALLEJO, ANTONIO/K-6823-2014; Castellano-Hinojosa, Antonio/P-1988-2014	ALVAREZ ALVAREZ, JOSE MANUEL/0000-0002-8530-7241; MONTOYA NOVILLO, MONICA/0000-0003-2051-911X; GUARDIA VAZQUEZ, GUILLERMO/0000-0002-2228-1398; Recio, Jaime/0000-0002-6317-5495; VALLEJO, ANTONIO/0000-0003-0311-7450; Castellano-Hinojosa, Antonio/0000-0002-5785-7625													0016-7061	1872-6259				SEP 1	2018	325
J	Logozzo, LA; Soued, C; Bortolotti, LE; Badiou, P; Kowal, P; Page, B; Bogard, MJ				Logozzo, L. A.; Soued, C.; Bortolotti, L. E.; Badiou, P.; Kowal, P.; Page, B.; Bogard, M. J.			No upland soil		Agricultural Land Use Impacts Aquatic Greenhouse Gas Emissions From Wetlands in the Canadian Prairie Pothole Region	GLOBAL BIOGEOCHEMICAL CYCLES																	Badiou, Pascal/H-3841-2019; Bortolotti, Lauren/F-2026-2010														0886-6236	1944-9224				MAR	2025	39
J	Phuong, NTK; Khoi, CM; Ritz, K; Sinh, NV; Tarao, M; Toyota, K				Nguyen Thi Kim Phuong; Khoi, Chau Minh; Ritz, Karl; Nguyen Van Sinh; Tarao, Mitsunori; Toyota, Koki			No arable soil		Potential Use of Rice Husk Biochar and Compost to Improve P Availability and Reduce GHG Emissions in Acid Sulfate Soil	AGRONOMY-BASEL																	Toyota, Koki/C-4615-2013; Nguyen, Sinh/ABE-8477-2021; Nguyen, Phuong/AED-7477-2022; TARAO, Mitsunori/G-1142-2013	Van Nguyen, Sinh/0000-0003-0952-820X; Nguyen, Phuong/0000-0002-0931-2217														2073-4395				MAY	2020	10
J	Lang, TTM; Schindler, L; Nakajima, C; Hülsmann, L; Knorr, KH; Borken, W				Lang, Thi Tra My; Schindler, Lars; Nakajima, Chihiro; Huelsmann, Lisa; Knorr, Klaus-Holger; Borken, Werner			No upland soil		Greenhouse gas fluxes from two drained pond sediments: a mesocosm study	BIOGEOCHEMISTRY																															0168-2563	1573-515X				APR 1	2025	168
J	Sidhu, PK; Taggert, BI; Chen, DL; Wille, U				Sidhu, Parvinder K.; Taggert, Bethany, I; Chen, Deli; Wille, Uta			Study has no nitrous oxide emissions		Degradation of the Nitrification Inhibitor 3,4-Dimethylpyrazole Phosphate in Soils: Indication of Chemical Pathways	ACS AGRICULTURAL SCIENCE & TECHNOLOGY																	Wille, Uta/AEW-9959-2022; Chen, Deli/LTF-5854-2024	Wille, Uta/0000-0003-1756-5449; Taggert, Bethany/0000-0001-8845-7125														2692-1952				OCT 18	2021	1
J	Souri, MK				Souri, Mohammad Kazem			Study has no nitrous oxide emissions		Effectiveness of Chloride Compared to 3,4-Dimethylpyrazole Phosphate on Nitrification Inhibition in Soil	COMMUNICATIONS IN SOIL SCIENCE AND PLANT ANALYSIS																	Souri, Mohammad/K-5731-2019	Souri, Mohammad Kazem/0000-0003-4958-5364													0010-3624						2010	41
J	Guo, LP; Wang, XD; Diao, TT; Ju, XT; Niu, XG; Zheng, L; Zhang, XY; Han, X				Guo, Liping; Wang, Xuedong; Diao, Tiantian; Ju, Xiaotang; Niu, Xiaoguang; Zheng, Lei; Zhang, Xinyue; Han, Xue				Ineligible (Study used ammonium sulfate)	N2O emission contributions by different pathways and associated microbial community dynamics in a typical calcareous vegetable soil	ENVIRONMENTAL POLLUTION																	Diao, Tina/HMD-1532-2023	Ju, Xiaotang/0000-0003-2593-9500; Guo, Liping/0000-0001-5454-3092; Wang, Xuedong/0000-0002-4982-572X													0269-7491	1873-6424				NOV	2018	242
J	Fan, CH; Zhang, W; Chen, X; Li, N; Li, W; Wang, Q; Duan, PP; Chen, M				Fan, Changhua; Zhang, Wen; Chen, Xin; Li, Ning; Li, Wei; Wang, Qing; Duan, Pengpeng; Chen, Miao			Study used ammonium sulfate		Residual effects of four-year amendments of organic material on N2O production driven by ammonia-oxidizing archaea and bacteria in a tropical vegetable soil	SCIENCE OF THE TOTAL ENVIRONMENT																	miao, chen/KCL-0955-2024; fan, chang/JKH-8311-2023	MIAO, CHEN/0000-0001-5165-9823; Changhua, Fan/0000-0001-5804-7694													0048-9697	1879-1026				AUG 10	2021	781
J	Barcelos, JPDQ; De Souza, M; Do Nascimento, CAC; Rosolem, CA				De Queiroz Barcelos, Jessica Pigatto; De Souza, Murilo; Do Nascimento, Carlos Antonio Costa; Rosolem, Ciro Antonio					Soil acidity amelioration improves N and C cycles in the short term in a system with soybean followed by maize-guinea grass intercropping	GEODERMA																	Nascimento, Carlos/V-6054-2019; Rosolem, Ciro Antonio/S-1504-2019; Pigatto de Queiroz Barcelos, Jessica/B-4070-2017	Pigatto de Queiroz Barcelos, Jessica/0000-0002-2165-0606; /0000-0003-3786-9845													0016-7061	1872-6259				SEP 1	2022	421
J	Kölln, OT; Franco, HCJ; Ferreira, DA; Vargas, VP; Castro, SAD; Cantarella, H; Caldana, C; Trivelin, PCO				Koelln, Oriel Tiago; Junqueira Franco, Henrique Coutinho; Ferreira, Danilo Alves; Vargas, Vitor Paulo; de Quassi Castro, Saulo Augusto; Cantarella, Heitor; Caldana, Camila; Ocheuze Trivelin, Paulo Cesar			Study used ammonium sulfate		Root extracts of Bracchiaria humidicola and Saccharum spontaneum to increase N use by sugarcane	SCIENTIA AGRICOLA																	Cantarella, Heitor/B-1699-2018; Kölln, Oriel/C-8126-2016; Trivelin, Paulo/D-7605-2012; Quassi de Castro, Saulo Augusto/C-5929-2018	Kolln, Oriel/0000-0002-8507-9808; Quassi de Castro, Saulo Augusto/0000-0002-8618-6517													1678-992X					JAN-FEB	2016	73
J	Guo, CQ; Wang, HM; Zou, DB; Wang, Y; Han, XR				Guo, Changqing; Wang, Hongmei; Zou, Dianbo; Wang, Yue; Han, Xiaori				Ineligible (Study has no nitrous oxide emissions)	A novel amended nitrification inhibitor confers an enhanced suppression role in the nitrification of ammonium in soil	JOURNAL OF SOILS AND SEDIMENTS																	Guo, Changqing/MIP-8396-2025														1439-0108	1614-7480				MAR	2022	22
J	Wu, SF; Wu, LH; Shi, QW; Wang, ZQ; Chen, XY; Li, YS				Wu Shao-fu; Wu Liang-huan; Shi Qi-wei; Wang Zhong-qiang; Chen Xian-you; Li Yong-shan			Study has no nitrous oxide emissions		Effects of a new nitrification inhibitor 3,4-dimethylpyrazole phosphate (DMPP) on nitrate and potassium leaching in two soils	JOURNAL OF ENVIRONMENTAL SCIENCES																		Li, Yongshan/0009-0007-2585-3121													1001-0742	1878-7320					2007	19
J	Hartman, WH; de Mesquita, CPB; Theroux, SM; Morgan-Lang, C; Baldocchi, DD; Tringe, SG				Hartman, Wyatt H.; Bueno de Mesquita, Clifton P.; Theroux, Susanna M.; Morgan-Lang, Connor; Baldocchi, Dennis D.; Tringe, Susannah G.			Study has no nitrous oxide emissions		Multiple microbial guilds mediate soil methane cycling along a wetland salinity gradient	MSYSTEMS																	Baldocchi, Dennis/A-1625-2009; Morgan-Lang, Connor/P-5309-2014; Tringe, Susannah/T-9431-2019; Bueno de Mesquita, Clifton/AAA-6180-2019	Bueno de Mesquita, Clifton/0000-0002-2565-7100; Tringe, Susannah/0000-0001-6479-8427													2379-5077					JAN 23	2024	9
J	Guo, JX; Zhou, YX; Guo, HJ; Min, W				Guo, Jiaxin; Zhou, Yongxue; Guo, Huijuan; Min, Wei			No upland soil		Saline and alkaline stresses alter soil properties and composition and structure of gene-based nitrifier and denitrifier communities in a calcareous desert soil	BMC MICROBIOLOGY																	MIN, WEI/KMX-3918-2024; guo, JiaXin/IUN-5825-2023	guo, jia xin/0000-0002-5629-1535													1471-2180					SEP 15	2021	21
J	Balan, SA; Welsh, H; Amundson, R				Balan, Simona A.; Welsh, Hannah; Amundson, Ronald			No agriculture		Comparative C, N, and S cycling along a Californian grassland chronosequence	GEODERMA																	Amundson, Ronald/E-2654-2015	Amundson, Ronald/0000-0003-1510-7313; Balan, Simona/0000-0003-0438-1616													0016-7061	1872-6259				NOV	2023	439
J	Benckiser, G; Christ, E; Herbert, T; Weiske, A; Blome, J; Hardt, M				Benckiser, Gero; Christ, Elke; Herbert, Tobias; Weiske, Achim; Blome, Johannes; Hardt, Martin			Study has no sulfate treatment		The nitrification inhibitor 3,4-dimethylpyrazole-phosphat (DMPP) - quantification and effects on soil metabolism	PLANT AND SOIL																															0032-079X	1573-5036				OCT	2013	371
J	Chmura, GL; Kellman, L; Guntenspergen, GR				Chmura, Gail L.; Kellman, Lisa; Guntenspergen, Glenn R.			No agriculture		The greenhouse gas flux and potential global warming feedbacks of a northern macrotidal and microtidal salt marsh	ENVIRONMENTAL RESEARCH LETTERS																	Chmura, Gail/LNI-4648-2024	Chmura, Gail/0000-0001-7163-3903													1748-9326					OCT-DEC	2011	6
J	Malyan, SK; Bhatia, A; Fagodiya, RK; Kumar, SS; Kumar, A; Gupta, DK; Tomer, R; Harit, RC; Kumar, V; Jain, N; Pathak, H				Malyan, Sandeep K.; Bhatia, Arti; Fagodiya, Ram Kishor; Kumar, Smita S.; Kumar, Amit; Gupta, Dipak Kumar; Tomer, Ritu; Harit, Ramesh Chand; Kumar, Vinod; Jain, Niveta; Pathak, Himanshu			No upland soil		Plummeting global warming potential by chemicals interventions in irrigated rice: A lab to field assessment	AGRICULTURE ECOSYSTEMS & ENVIRONMENT																	Malyan, Sandeep/AAJ-6514-2020; Kumar, Amit/ABC-8065-2020; Kumar, Vinod/AFH-8309-2022; Kumar, Smita/O-4532-2019; Fagodiya, Ram K./J-6773-2019	Jain, Niveta/0000-0001-6387-7836; Kumar, Smita/0000-0002-9294-7634; Fagodiya, Ram K./0000-0001-7275-2306													0167-8809	1873-2305				OCT 1	2021	319
J	Lin, CF; Larsen, EI; Grace, PR; Smith, JJ				Lin, Chaofeng; Larsen, Eloise I.; Grace, Peter R.; Smith, James J.			No upland soil		Microcosm Study of Iron Mobilization and Greenhouse Gas Evolution in Soils of a Plantation-Forested Subtropical Coastal Catchment	WATER AIR AND SOIL POLLUTION																	Lin, Chaofeng/D-3563-2011; Grace, Peter/F-3743-2012; Smith, jim/LOS-8915-2024	Grace, Peter/0000-0003-4136-4129; Smith, James/0000-0001-9687-3022													0049-6979	1573-2932				SEP	2012	223
J	Petrova, IP; Pekrun, C; Moeller, K				Petrova, Ioana Petrova; Pekrun, Carola; Moeller, Kurt			No upland soil		Organic Matter Composition of Digestates Has a Stronger Influence on N2O Emissions than the Supply of Ammoniacal Nitrogen	AGRONOMY-BASEL																																2073-4395				NOV	2021	11
J	Dong, HB; Yao, ZS; Zheng, XH; Mei, BL; Xie, BH; Wang, R; Deng, J; Cui, F; Zhu, JG				Dong, Haibo; Yao, Zhisheng; Zheng, Xunhua; Mei, Baoling; Xie, Baohua; Wang, Rui; Deng, Jia; Cui, Feng; Zhu, Jianguo			No upland soil		Effect of ammonium-based, non-sulfate fertilizers on CH4 emissions from a paddy field with a typical Chinese water management regime	ATMOSPHERIC ENVIRONMENT																	Yao, Zhisheng/A-5749-2015; Deng, Jia/A-8468-2018; Zheng, Xunhua/AAH-8172-2019; Wang, Rui/AAJ-6579-2020; Zheng, Xunhua/D-3048-2017	Yao, Zhisheng/0000-0001-6242-2426; Rui, Wang/0000-0001-5079-1080; Zheng, Xunhua/0000-0002-4138-7470													1352-2310	1873-2844				FEB	2011	45
J	Pfab, H; Palmer, I; Buegger, F; Fiedler, S; Müller, T; Ruser, R				Pfab, Helena; Palmer, Iris; Buegger, Franz; Fiedler, Sabine; Mueller, Torsten; Ruser, Reiner				Ineligible (Study used ammonium sulfate)	Influence of a nitrification inhibitor and of placed N-fertilization on N2O fluxes from a vegetable cropped loamy soil	AGRICULTURE ECOSYSTEMS & ENVIRONMENT																	Palmer, Iris/KDO-0647-2024	Ruser, Reiner/0000-0003-0328-1744; Fiedler, Sabine/0000-0001-9696-9630													0167-8809	1873-2305				MAR 15	2012	150
J	Debreczeni, K; Berecz, K				Debreczeni, K; Berecz, K					Monitoring of gaseous nitrogen losses from nitrogen fertilizers in model experiments	COMMUNICATIONS IN SOIL SCIENCE AND PLANT ANALYSIS					1997 International Soil and Plant Analysis Symposium	AUG 02-07, 1997	MINNEAPOLIS, MN	Soil & Plant Analysis Council Inc																							0010-3624	1532-2416					1998	29
J	Shan, J; Zhao, X; Sheng, R; Xia, YQ; Ti, CP; Quan, XF; Wang, SW; Wei, WX; Yan, XY				Shan, Jun; Zhao, Xu; Sheng, Rong; Xia, Yongqiu; Ti, Chaopu; Quan, Xiaofei; Wang, Shuwei; Wei, Wenxue; Yan, Xiaoyuan			No upland soil		Dissimilatory Nitrate Reduction Processes in Typical Chinese Paddy Soils: Rates, Relative Contributions, and Influencing Factors	ENVIRONMENTAL SCIENCE & TECHNOLOGY																	XIA, Yongqiu/D-6236-2017; Zhao, Xu/I-4527-2019; Shan, Jun/G-2949-2011	TI, CHAOPU/0000-0002-6660-8188; Shan, Jun/0000-0002-0276-4456													0013-936X	1520-5851				SEP 20	2016	50
J	Zhu, X; Burger, M; Doane, TA; Horwath, WR				Zhu, Xia; Burger, Martin; Doane, Timothy A.; Horwath, William R.			No upland soil		Ammonia oxidation pathways and nitrifier denitrification are significant sources of N2O and NO under low oxygen availability	PROCEEDINGS OF THE NATIONAL ACADEMY OF SCIENCES OF THE UNITED STATES OF AMERICA																	Zhu-Barker, Xia/F-1520-2015	Zhu-Barker, Xia/0000-0001-9050-3696													0027-8424					APR 16	2013	110
J	Wang, C; Lai, DYF; Sardans, J; Wang, WQ; Zeng, CS; Peñuelas, J				Wang, Chun; Lai, Derrick Y. F.; Sardans, Jordi; Wang, Weiqi; Zeng, Congsheng; Penuelas, Josep			No upland soil		Factors Related with CH4 and N2O Emissions from a Paddy Field: Clues for Management implications	PLOS ONE																	Wang, weiqi/AAN-8209-2020; Penuelas, Josep/D-9704-2011; Sardans, Jordi/AEM-0228-2022; Lai, Derrick Y.F./B-1387-2009	Lai, Derrick Y.F./0000-0002-1225-9904; wang, weiqi/0000-0001-8503-0978													1932-6203					JAN 12	2017	12
J	Mastrocicco, M; Colombani, N; Castaldelli, G				Mastrocicco, Micol; Colombani, Nicolo; Castaldelli, Giuseppe			Study has no sulfate treatment		Direct measurement of dissolved dinitrogen to refine reactive modelling of denitrification in agricultural soils	SCIENCE OF THE TOTAL ENVIRONMENT																	colombani, nicolo/J-2336-2015; Castaldelli, Giuseppe/Q-8301-2016; mastrocicco, micol/J-2291-2015	colombani, nicolo/0000-0002-6593-8505; Castaldelli, Giuseppe/0000-0001-5954-1133; mastrocicco, micol/0000-0003-3251-9117													0048-9697	1879-1026				JAN 10	2019	647
J	Corrochano-Monsalve, M; Huérfano, X; Menéndez, S; Torralbo, F; Fuertes-Mendizábal, T; Estavillo, JM; González-Murua, C				Corrochano-Monsalve, Mario; Huerfano, Ximena; Menendez, Sergio; Torralbo, Fernando; Fuertes-Mendizabal, Teresa; Estavillo, Jose-Maria; Gonzalez-Murua, Carmen			No upland soil		Relationship between tillage management and DMPSA nitrification inhibitor efficiency	SCIENCE OF THE TOTAL ENVIRONMENT																	Torralbo, Fernando/AAU-1491-2021; ESTAVILLO, José-María/P-5711-2019; Fuertes-Mendizabal, Teresa/JBJ-2207-2023; Huerfano, Ximena/AAY-4250-2021; CORROCHANO-MONSALVE, MARIO/GQP-6793-2022; Fuertes-Mendizabal, Teresa/Y-1498-2018; Menendez, Sergio/J-9373-2014; Gonzalez-Murua, Carmen/J-2968-2012	Fuertes-Mendizabal, Teresa/0000-0003-2307-3424; ESTAVILLO, Jose-Maria/0000-0002-3986-8005; Menendez, Sergio/0000-0002-2245-9088; Fuertes-Mendizabal, Teresa/0000-0002-2736-0765; Corrochano-Monsalve, Mario/0000-0002-8191-1847; Torralbo, Fernando/0000-0002-7592-4932; Gonzalez-Murua, Carmen/0000-0003-0310-5804													0048-9697	1879-1026				MAY 20	2020	718
J	Thers, H; Petersen, SO; Elsgaard, L				Thers, Henrik; Petersen, Soren O.; Elsgaard, Lars			Study used ammonium sulfate nitrate		DMPP reduced nitrification, but not annual N2O emissions from mineral fertilizer applied to oilseed rape on a sandy loam soil	GLOBAL CHANGE BIOLOGY BIOENERGY																	Thers, Henrik/AAJ-2757-2020; Elsgaard, Lars/A-7698-2013	Thers, Henrik/0000-0001-9166-1418; Elsgaard, Lars/0000-0003-0058-7609													1757-1693	1757-1707				DEC	2019	11
J	Huérfano, X; Fuertes-Mendizábal, T; Fernández-Diez, K; Estavillo, JM; González-Murua, C; Menéndez, S				Huerfano, Ximena; Fuertes-Mendizabal, Teresa; Fernandez-Diez, Kevin; Maria Estavillo, Jose; Gonzalez-Murua, Carmen; Menendez, Sergio			No upland soil		The new nitrification inhibitor 3,4-dimethylpyrazole succinic (DMPSA) as an alternative to DMPP for reducing N2O emissions from wheat crops under humid Mediterranean conditions	EUROPEAN JOURNAL OF AGRONOMY																	ESTAVILLO, José-María/P-5711-2019; Fuertes-Mendizabal, Teresa/JBJ-2207-2023; Huerfano, Ximena/AAY-4250-2021; Menendez, Sergio/J-9373-2014; Fuertes-Mendizabal, Teresa/Y-1498-2018; Gonzalez-Murua, Carmen/J-2968-2012	ESTAVILLO, Jose-Maria/0000-0002-3986-8005; Menendez, Sergio/0000-0002-2245-9088; Fuertes-Mendizabal, Teresa/0000-0003-2307-3424; Gonzalez-Murua, Carmen/0000-0003-0310-5804; Fuertes-Mendizabal, Teresa/0000-0002-2736-0765; Huerfano Salinas, Ximena/0000-0001-5760-4006													1161-0301	1873-7331				OCT	2016	80
J	da Silva, RB; Antunes, T; Rosa, JS; Packer, AP; Bento, CB; do Carmo, JB; Silva, FAD				da Silva, Reginaldo Barboza; Antunes, Taline; Rosa, Jessica Silva; Packer, Ana Paula; Bento, Camila Bolfarini; do Carmo, Janaina Braga; de Melo Silva, Francisca Alcivania			No upland soil		CO2, CH4 and N2O emissions after fertilizer application in banana plantations located in the Brazilian Atlantic Forest	SOIL USE AND MANAGEMENT																	Packer, Ana/D-8851-2015; Silva, Francisca/AAB-6157-2019; Braga do Carmo, Janaina/D-5648-2013	Da Silva, Reginaldo Barboza/0000-0002-2171-7073; Braga do Carmo, Janaina/0000-0002-2871-9880													0266-0032	1475-2743				OCT	2022	38
J	Wang, HT; Liao, GS; D'Souza, M; Yu, XQ; Yang, J; Yang, XR; Zheng, TL				Wang, Haitao; Liao, Guanshun; D'Souza, Melissa; Yu, Xiaoqing; Yang, Jun; Yang, Xiaoru; Zheng, Tianling			No upland soil		Temporal and spatial variations of greenhouse gas fluxes from a tidal mangrove wetland in Southeast China	ENVIRONMENTAL SCIENCE AND POLLUTION RESEARCH					2nd Contaminated Land, Ecological Assessment and Remediation (CLEAR 2014) Conference - Environmental Pollution and Remediation	OCT 05-08, 2014	Chuncheon, SOUTH KOREA										Zheng, TL/G-3974-2010; Yang, Xiao-Ru/AAW-6028-2020; Yu, Xiaoqing/E-2388-2013; YANG, Jun/E-6680-2011	YANG, Jun/0000-0002-7920-2777													0944-1344	1614-7499				JAN	2016	23
J	Klüber, HD; Conrad, R				Klüber, HD; Conrad, R			No upland soil		Inhibitory effects of nitrate, nitrite, NO and N2O on methanogenesis by Methanosarcina barkeri and Methanobacterium bryantii	FEMS MICROBIOLOGY ECOLOGY																															0168-6496					APR	1998	25
J	Ardón, M; Helton, AM; Bernhardt, ES				Ardon, Marcelo; Helton, Ashley M.; Bernhardt, Emily S.			No upland soil		Salinity effects on greenhouse gas emissions from wetland soils are contingent upon hydrologic setting: a microcosm experiment	BIOGEOCHEMISTRY																	; /B-4541-2010	Helton, Ashley/0000-0001-6928-2104; /0000-0003-3031-621X; Ardon, Marcelo/0000-0001-7275-2672													0168-2563	1573-515X				SEP	2018	140
J	Lebender, U; Senbayram, M; Lammel, J; Kuhlmann, H				Lebender, Ulrike; Senbayram, Mehmet; Lammel, Joachim; Kuhlmann, Hermann					Effect of mineral nitrogen fertilizer forms on N2O emissions from arable soils in winter wheat production	JOURNAL OF PLANT NUTRITION AND SOIL SCIENCE																	senbayram, mehmet/AAC-4231-2021	Senbayram, Mehmet/0000-0002-5567-6580; Lebender, Ulrike/0000-0003-4185-6115													1436-8730	1522-2624				OCT	2014	177
J	Kleyböcker, A; Kraus, F; Meyer, S; Heinze, J; Gromadecki, F; Remy, C				Kleyboecker, Anne; Kraus, Fabian; Meyer, Stefanie; Heinze, Janina; Gromadecki, Franziska; Remy, Christian			No agriculture		Toward carbon neutrality and circular economy: an innovative combination of enhanced biogas production and nutrient recovery from sludge dewatering liquor at a municipal wastewater treatment plant in Germany	WATER SCIENCE AND TECHNOLOGY																		Kleybocker, Anne/0000-0003-2940-5063													0273-1223	1996-9732				AUG 1	2024	90
J	Veldkamp, E; Weitz, AM; Keller, M				Veldkamp, E; Weitz, AM; Keller, M			Study has no nitrous oxide emissions		Management effects on methane fluxes in humid tropical pasture soils	SOIL BIOLOGY & BIOCHEMISTRY																	Veldkamp, Edzo/A-6660-2008; Keller, Michael/A-8976-2012	Veldkamp, Edzo/0000-0002-8318-8349; Keller, Michael/0000-0002-0253-3359													0038-0717	1879-3428				SEP	2001	33
J	Barth, G; Von Tucher, S; Schmidhalter, U				Barth, G.; Von Tucher, S.; Schmidhalter, U.				Ineligible (Study has no nitrous oxide emissions)	Effectiveness of 3,4-dimethylpyrazole phosphate as nitrification inhibitor in soil as influenced by inhibitor concentration, application form, and soil matric potential	PEDOSPHERE																	von Tucher, Sabine/ABA-6200-2021; Schmidhalter, Urs/C-5477-2012	Schmidhalter, Urs/0000-0003-4106-7124													1002-0160	2210-5107				JUN	2008	18
J	Zhu-Barker, X; Horwath, WR; Burger, M				Zhu-Barker, Xia; Horwath, William R.; Burger, Martin				Ineligible (Ammonium sulfate and urea were applied together in a plot)	Knife-injected anhydrous ammonia increases yield-scaled N2O emissions compared to broadcast or band-applied ammonium sulfate in wheat	AGRICULTURE ECOSYSTEMS & ENVIRONMENT																	Zhu-Barker, Xia/F-1520-2015	Zhu-Barker, Xia/0000-0001-9050-3696													0167-8809	1873-2305				DEC 20	2015	212
J	Cui, L; Li, DP; Wu, ZJ; Xue, Y; Xiao, FR; Zhang, LL; Song, YC; Li, YH; Zheng, Y; Zhang, JM; Cui, YK				Cui, Lei; Li, Dongpo; Wu, Zhijie; Xue, Yan; Xiao, Furong; Zhang, Lili; Song, Yuchao; Li, Yonghua; Zheng, Ye; Zhang, Jinming; Cui, Yongkun			Study used ammonium sulfate		Effects of Nitrification Inhibitors on Soil Nitrification and Ammonia Volatilization in Three Soils with Different pH	AGRONOMY-BASEL																	song, yuchao/AAB-7468-2019; Zhang, Lili/AAA-1485-2021	Li, Dongpo/0000-0003-0262-4821														2073-4395				AUG	2021	11
J	Bozal-Leorri, A; González-Murua, C; Marino, D; Aparicio-Tejo, PM; Corrochano-Monsalve, M				Bozal-Leorri, Adrian; Gonzalez-Murua, Carmen; Marino, Daniel; Aparicio-Tejo, Pedro M.; Corrochano-Monsalve, Mario			Study used ammonium sulfate		Assessing the efficiency of dimethylpyrazole-based nitrification inhibitors under elevated CO2 conditions	GEODERMA																	CORROCHANO-MONSALVE, MARIO/GQP-6793-2022; Bozal-Leorri, Adrian/AAB-1003-2021; Tejo, Pedro/E-9062-2011; Gonzalez-Murua, Carmen/J-2968-2012; Marino, Daniel/AAZ-2971-2020	Corrochano-Monsalve, Mario/0000-0002-8191-1847; BOZAL-LEORRI, ADRIAN/0000-0001-6617-1222; Gonzalez-Murua, Carmen/0000-0003-0310-5804; Marino, Daniel/0000-0002-8788-6646													0016-7061	1872-6259				OCT 15	2021	400
J	Wang, ZH; Li, K; Shen, XY; Yan, FF; Zhao, XK; Xin, Y; Ji, LH; Xiang, QY; Xu, XY; Li, DJ; Ran, JH; Xu, XY; Chen, QF				Wang, Zihao; Li, Kun; Shen, Xiaoyan; Yan, Feifei; Zhao, Xinkun; Xin, Yu; Ji, Linhui; Xiang, Qingyue; Xu, Xinyi; Li, Daijia; Ran, Junhao; Xu, Xiaoya; Chen, Qingfeng			No upland soil		Soil nitrogen substances and denitrifying communities regulate the anaerobic oxidation of methane in wetlands of Yellow River Delta, China	SCIENCE OF THE TOTAL ENVIRONMENT																	Xu, Xiaoya/IYJ-2480-2023; XU, XINYI/KHC-3348-2024														0048-9697	1879-1026				JAN 20	2023	857
J	Bannert, A; Bogen, C; Esperschütz, J; Koubová, A; Buegger, F; Fischer, D; Radl, V; Fuss, R; Chronáková, A; Elhottová, D; Simek, M; Schloter, M				Bannert, A.; Bogen, C.; Esperschuetz, J.; Koubova, A.; Buegger, F.; Fischer, D.; Radl, V.; Fuss, R.; Chronakova, A.; Elhottova, D.; Simek, M.; Schloter, M.			No upland soil		Anaerobic oxidation of methane in grassland soils used for cattle husbandry	BIOGEOSCIENCES																	Fischer, Doreen/H-8980-2013; Šimek, Miloslav/G-1532-2014; Elhottová, Dana/G-1168-2014; Schloter, Michael/H-9151-2013; Chronakova, Alica/G-1422-2014; Fuss, Roland/F-3866-2011; Koubova, Anna/O-7371-2017	Chronakova, Alica/0000-0002-3316-6862; Fuss, Roland/0000-0002-0274-0809; Koubova, Anna/0000-0002-5763-1239													1726-4170						2012	9
J	Chakraborty, R; Purakayastha, TJ; Pendall, E; Dey, S; Jain, N; Kumar, S				Chakraborty, Ranabir; Purakayastha, Tapan Jyoti; Pendall, Elise; Dey, Saptaparnee; Jain, Niveta; Kumar, Sarvendra			No upland soil		Nitrification and urease inhibitors mitigate global warming potential and ammonia volatilization from urea in rice-wheat system in India: A field to lab experiment	SCIENCE OF THE TOTAL ENVIRONMENT																	Chakraborty, Ranabir/AAH-3305-2021; Pendall, Elise/AAF-5667-2020	Chakraborty, Ranabir/0000-0002-0875-8399													0048-9697	1879-1026				NOV 10	2023	898
J	Grageda-Cabrera, OA; Vera-Núñez, JA; Aguilar-Acuña, JL; Macías-Rodríguez, L; Aguado-Santacruz, GA; Peña-Cabriales, JJ				Grageda-Cabrera, O. A.; Vera-Nunez, J. A.; Aguilar-Acuna, J. L.; Macias-Rodriguez, L.; Aguado-Santacruz, G. A.; Pena-Cabriales, J. J.			Study used ammonium sulfate		Fertilizer dynamics in different tillage and crop rotation systems in a Vertisol in Central Mexico	NUTRIENT CYCLING IN AGROECOSYSTEMS																	Macias-Rodriguez, Lourdes/HRC-3095-2023; Grageda, Oscar/KHC-3892-2024	GRAGEDA CABRERA, OSCAR ARATH/0000-0001-5539-1529; Macias-Rodriguez, Lourdes/0000-0002-6361-6238													1385-1314	1573-0867				JAN	2011	89
J	Arai, H; Yoshioka, R; Hanazawa, S; Minh, VQ; Tuan, VQ; Tinh, TK; Phu, TQ; Jha, CS; Rodda, SR; Dadhwal, VK; Mano, M; Inubushi, K				Arai, Hironori; Yoshioka, Ryo; Hanazawa, Syunsuke; Vo Quang Minh; Vo Quoc Tuan; Tran Kim Tinh; Truong Quoc Phu; Jha, Chandra Shekhar; Rodda, Suraj Reddy; Dadhwal, Vinay Kumar; Mano, Masayoshi; Inubushi, Kazuyuki			No upland soil		Function of the methanogenic community in mangrove soils as influenced by the chemical properties of the hydrosphere	SOIL SCIENCE AND PLANT NUTRITION																	INUBUSHI, Kazuyuki/I-8717-2014; Dadhwal, Vinay/F-9825-2010; Minh, Vo Quang/S-9905-2019	Minh, Vo Quang/0000-0001-8574-7151; Inubushi, Kazuyuki/0000-0002-2230-0755													0038-0768	1747-0765				APR	2016	62
J	Schäfer, CM; Elsgaard, L; Hoffmann, CC; Petersen, SO				Schafer, C. -M.; Elsgaard, L.; Hoffmann, C. C.; Petersen, S. O.			No upland soil		Seasonal methane dynamics in three temperate grasslands on peat	PLANT AND SOIL																	Petersen, Soren/E-9714-2016; Hoffmann, Carl/B-6714-2011; Elsgaard, Lars/A-7698-2013	Elsgaard, Lars/0000-0003-0058-7609													0032-079X	1573-5036				AUG	2012	357
J	Huérfano, X; Estavillo, JM; Fuertes-Mendizábal, T; Torralbo, F; González-Murua, C; Menéndez, S				Huerfano, Ximena; Maria Estavillo, Jose; Fuertes-Mendizabal, Teresa; Torralbo, Fernando; Gonzalez-Murua, Carmen; Menendez, Sergio			Study used ammonium sulfate		DMPSA and DMPP equally reduce N2O emissions from a maize-ryegrass forage rotation under Atlantic climate conditions	ATMOSPHERIC ENVIRONMENT																	Fuertes-Mendizabal, Teresa/JBJ-2207-2023; Torralbo, Fernando/AAU-1491-2021; Huerfano, Ximena/AAY-4250-2021; ESTAVILLO, José-María/P-5711-2019; Menendez, Sergio/J-9373-2014; Fuertes-Mendizabal, Teresa/Y-1498-2018; Gonzalez-Murua, Carmen/J-2968-2012	Menendez, Sergio/0000-0002-2245-9088; Torralbo, Fernando/0000-0002-7592-4932; Fuertes-Mendizabal, Teresa/0000-0002-2736-0765; ESTAVILLO, Jose-Maria/0000-0002-3986-8005; Fuertes-Mendizabal, Teresa/0000-0003-2307-3424; Gonzalez-Murua, Carmen/0000-0003-0310-5804													1352-2310	1873-2844				AUG	2018	187
J	Derafshi, M; Lajayer, BA; Hassani, A; Dell, B				Derafshi, Mehdi; Asgari Lajayer, Behnam; Hassani, Akbar; Dell, Bernard				Ineligible (Study has no crop)	Effects of acidifiers on soil greenhouse gas emissions in calcareous soils in a semi-arid area	SCIENTIFIC REPORTS																	Asgari Lajayer, Behnam/J-5143-2019; Hassani, Akbar/S-7942-2019	Dell, Bernard/0000-0001-8623-6425; Asgari Lajayer, Behnam/0000-0001-7609-5833; Hassani, Akbar/0000-0003-4868-1629													2045-2322					MAR 29	2023	13
J	Bandara, WBMAC; Sakai, K; Anan, M; Nakamura, S; Setouchi, H; Noborio, K; Kai, TKMT; Rathnappriya, RHK				Bandara, W. B. M. A. C.; Sakai, Kazuhito; Anan, Mitsumasa; Nakamura, Shinya; Setouchi, Hideki; Noborio, Kosuke; Kai, Takamitsu; Rathnappriya, R. H. K.			Study used ammonium sulfate		N2O emissions from controlled-release and conventional N-fertilizers applied to red-yellow soil in Okinawa, Japan	SOIL & TILLAGE RESEARCH																	Rathnappriya, Himasha/JJG-1958-2023; Bandara, W.B.M.A.C./AAU-3055-2020	Bandara, W.B.M.A.C./0000-0001-7382-4375; Rathnappriya, Himasha/0000-0001-6980-1680													0167-1987	1879-3444				MAY	2025	248
C	Castellano-Hinojosa, A; González-López, J; Vallejo, A; Bedmar, EJ		ZunigaDavila, D; GonzalezAndres, F; OrmenoOrrillo, E		Castellano-Hinojosa, Antonio; Gonzalez-Lopez, Jesus; Vallejo, Antonio; Bedmar, Eulogio J.			Study has no nitrous oxide emissions		Linking Ammonia Volatilization with Moisture Content and Abundance of Nitrification and Denitrification Genes in N-Fertilized Soils	MICROBIAL PROBIOTICS FOR AGRICULTURAL SYSTEMS: ADVANCES IN AGRONOMIC USE	Sustainability in Plant and Crop Protection				3rd Ibero-American Conference on Beneficial Plant-Microorganisms-Environment Interactions (IBEMPA)	NOV 06-10, 2017	Univ Agraria La Molina, Lima, PERU		Univ Agraria La Molina								Castellano Hinojosa, Antonio/P-1988-2014; Vallejo García, Antonio/K-6823-2014																978-3-030-17597-9; 978-3-030-17596-2				2019
J	Wang, X; Wells, NS; Xiao, W; Hamilton, JL; Jones, AM; Collins, RN				Wang, Xin; Wells, Naomi S.; Xiao, Wei; Hamilton, Jessica L.; Jones, Adele M.; Collins, Richard N.				Ineligible (Study has no nitrous oxide emissions)	Abiotic reduction of nitrate to ammonium by iron (oxy)(hydr)oxides and its stable isotope (815N,818O) dynamics	GEOCHIMICA ET COSMOCHIMICA ACTA																	Hamilton, Jessica/AAH-5806-2020; Xiao, Wei/K-6745-2018; Wells, Naomi/H-6250-2013														0016-7037	1872-9533				APR 15	2023	347
J	Wassmann, R; Lantin, RS; Neue, HU; Buendia, LV; Corton, TM; Lu, Y				Wassmann, R; Lantin, RS; Neue, HU; Buendia, LV; Corton, TM; Lu, Y			No upland soil		Characterization of methane emissions from rice fields in Asia. III. Mitigation options and future research needs	NUTRIENT CYCLING IN AGROECOSYSTEMS																	Lu, Yahai/A-5030-2013	Lu, Yahai/0000-0002-1702-9868													1385-1314					NOV	2000	58
J	Hartfiel, LM; Hoover, NL; Hall, SJ; Isenhart, TM; Gomes, CL; Soupir, ML				Hartfiel, Lindsey M.; Hoover, Natasha L.; Hall, Steven J.; Isenhart, Thomas M.; Gomes, Carmen L.; Soupir, Michelle L.				Ineligible (Study has no sulfate treatment)	Extreme low-flow conditions in a dual-chamber denitrification bioreactor contribute to pollution swapping with low landscape-scale impact	SCIENCE OF THE TOTAL ENVIRONMENT																	Gomes, Carmen/J-5091-2015; Hall, Steven/AFM-6451-2022	Soupir, Michelle/0000-0003-3449-1146; Hall, Steven/0000-0002-7841-2019													0048-9697	1879-1026				JUN 15	2023	877
J	Khalil, MI; Van Cleemput, O; Rosenani, AB; Schmidhalter, U				Khalil, M. I.; Van Cleemput, O.; Rosenani, A. B.; Schmidhalter, U.				Ineligible (Study used ammonium sulfate)	Daytime, temporal, and seasonal variations of N2O emissions in an upland cropping system of the humid tropics	COMMUNICATIONS IN SOIL SCIENCE AND PLANT ANALYSIS																	Khalil, Mohammad I./I-1995-2014; Schmidhalter, Urs/C-5477-2012	Khalil, Mohammad I./0000-0002-0968-2672; Schmidhalter, Urs/0000-0003-4106-7124													0010-3624						2007	38
J	Rui, YC; Ruark, MD; Andraski, TW; Bundy, LG				Rui, Yichao; Ruark, Matthew D.; Andraski, Todd W.; Bundy, Larry G.			No upland soil		Assessing the Benefit of Polymer-Coated Urea for Corn Production on Irrigated Sandy Soils	AGRONOMY JOURNAL																		Ruark, Matthew/0000-0002-8678-6133													0002-1962	1435-0645				MAR-APR	2019	111
J	Ikezawa, H; Nagumo, Y; Hattori, M; Nonaka, M; Ohyama, T; Harada, N				Ikezawa, Hiromu; Nagumo, Yoshifumi; Hattori, Makoto; Nonaka, Masanori; Ohyama, Takuji; Harada, Naoki			Study used ammonium sulfate		Suppressive effect of the deep placement of lime nitrogen on N2O emissions in a soybean field	SCIENCE OF THE TOTAL ENVIRONMENT																															0048-9697	1879-1026				JAN 15	2022	804
J	Mchergui, C; Besaury, L; Langlois, E; Aubert, M; Akpa-Vinceslas, M; Buatois, B; Quillet, L; Bureau, F				Mchergui, C.; Besaury, L.; Langlois, E.; Aubert, M.; Akpa-Vinceslas, M.; Buatois, B.; Quillet, L.; Bureau, F.			No upland soil		A comparison of permanent and fluctuating flooding on microbial properties in an ex-situ estuarine riparian system	APPLIED SOIL ECOLOGY																	Besaury, Ludovic/DEH-2630-2022; Aubert, Michael/C-8724-2012; Langlois, Estelle/B-2904-2014	Aubert, Michael/0000-0003-4846-1159; BESAURY, Ludovic/0000-0002-1463-1239; Langlois, Estelle/0000-0003-4902-9691; BUREAU, Fabrice/0000-0002-5501-0949													0929-1393	1873-0272				JUN	2014	78
J	Feiglsconcelos, ALSJ; Cherubin, MR; Cerri, CEP; Feigl, BJ; Reis, AFB; Siqueira-Neto, M				Feiglsconcelos, Ana Luisa S. J.; Cherubin, Mauricio R.; Cerri, Carlos E. P.; Feigl, Brigitte J.; Reis, Andre F. Borja; Siqueira-Neto, Marcos			Study used ammonium sulfate		Sugarcane residue and N-fertilization effects on soil GHG emissions in south-central, Brazil	BIOMASS & BIOENERGY																	Cherubin, Mauricio/A-6896-2016; Neto, Marcos/AER-0799-2022; FBR, Andre/IUP-8379-2023; Cerri, Carlos Eduardo/C-5039-2012; Froes de Borja Reis, Andre/B-4590-2019	Cerri, Carlos Eduardo/0000-0002-4374-4056; Cherubin, Mauricio Roberto/0000-0001-7920-8362; Siqueira Neto, Marcos/0000-0002-3982-7983; Froes de Borja Reis, Andre/0000-0002-3742-8428													0961-9534	1873-2909				MAR	2022	158
J	Andersen, AJ; Petersen, SO				Andersen, Astrid J.; Petersen, Soren O.			Study used ammonium sulfate		Effects of C and N availability and soil-water potential interactions on N2O evolution and PLFA composition	SOIL BIOLOGY & BIOCHEMISTRY																	Petersen, Soren/E-9714-2016														0038-0717					AUG	2009	41
J	Sánchez-Carrillo, S; Garatuza-Payan, J; Sánchez-Andrés, R; Cervantes, FJ; Bartolomé, MC; Merino-Ibarra, M; Thalasso, F				Sanchez-Carrillo, Salvador; Garatuza-Payan, Jaime; Sanchez-Andres, Raquel; Cervantes, Francisco J.; Carmen Bartolome, Maria; Merino-Ibarra, Martin; Thalasso, Frederic			Study has no nitrous oxide emissions		Methane Production and Oxidation in Mangrove Soils Assessed by Stable Isotope Mass Balances	WATER																	Thalasso, Frederic/E-1403-2011; Sanchez-Carrillo, Salvador/L-1098-2014; Merino-Ibarra, Martin/KPY-5742-2024	Cervantes, Francisco J./0000-0002-8382-1757; Thalasso, Frederic/0000-0003-2246-2372; Merino-Ibarra, Martin/0000-0002-6690-3101														2073-4441				JUL	2021	13
J	Vinzent, B; Fuss, R; Maidl, FX; Hülsbergen, KJ				Vinzent, Beat; Fuss, Roland; Maidl, Franz-Xaver; Huelsbergen, Kurt-Juergen			Study used ammonium sulfate nitrate		N2O emissions and nitrogen dynamics of winter rapeseed fertilized with different N forms and a nitrification inhibitor	AGRICULTURE ECOSYSTEMS & ENVIRONMENT																	Fuss, Roland/F-3866-2011	Fuss, Roland/0000-0002-0274-0809													0167-8809	1873-2305				MAY 1	2018	259
J	Hendriks, CMJ; Shrivastava, V; Sigurnjak, I; Lesschen, JP; Meers, E; van Noort, R; Yang, ZC; Rietra, RPJJ				Hendriks, Chantal M. J.; Shrivastava, Vaibhav; Sigurnjak, Ivona; Lesschen, Jan Peter; Meers, Erik; van Noort, Rembert; Yang, Zhongchen; Rietra, Rene P. J. J.			Study used ammonium sulfate		Replacing Mineral Fertilisers for Bio-Based Fertilisers in Potato Growing on Sandy Soil: A Case Study	APPLIED SCIENCES-BASEL																	Rietra, Rene/AGD-5333-2022; meers, Erik/A-2789-2016	Shrivastava, Vaibhav/0000-0003-2478-0577; Shrivastava, Vaibhav/0000-0002-7631-6904; Rietra, Rene/0000-0003-1563-3815; Sigurnjak, Ivona/0000-0002-4798-6474; Hendriks, Chantal/0000-0001-6749-7232; meers, Erik/0000-0002-8296-3462; Yang, Zhongchen/0000-0002-7612-1939; Lesschen, Jan Peter/0000-0003-1535-8294														2076-3417				JAN	2022	12
J	Yang, P; Wang, MH; Lai, DYF; Chun, KP; Huang, JF; Wan, SA; Bastviken, D; Tong, C				Yang, P.; Wang, M. H.; Lai, Derrick Y. F.; Chun, K. P.; Huang, J. F.; Wan, S. A.; Bastviken, D.; Tong, C.			Study has no nitrous oxide emissions		Methane dynamics in an estuarine brackish Cyperus malaccensis marsh: Production and porewater concentration in soils, and net emissions to the atmosphere over five years	GEODERMA																	Wang, Minhuang/AAL-8581-2020; huang, jiafang/KGM-5757-2024; Chun, Kwok/P-5782-2018; Lai, Derrick Y.F./B-1387-2009	huang, jiafang/0000-0001-9800-7048; Lai, Derrick Y.F./0000-0002-1225-9904													0016-7061	1872-6259				MAR 1	2019	337
J	Corton, TM; Bajita, JB; Grospe, FS; Pamplona, RR; Assis, CA; Wassmann, R; Lantin, RS; Buendia, LV				Corton, TM; Bajita, JB; Grospe, FS; Pamplona, RR; Assis, CA; Wassmann, R; Lantin, RS; Buendia, LV			No upland soil		Methane emission from irrigated and intensively managed rice fields in Central Luzon (Philippines)	NUTRIENT CYCLING IN AGROECOSYSTEMS																	Asis, Constancio/L-9569-2015	Asis, Constancio/0000-0002-6408-4149													1385-1314					NOV	2000	58
J	Kool, DM; Wrage, N; Oenema, O; Van Kessel, C; Van Groenigen, JW				Kool, Dorien M.; Wrage, Nicole; Oenema, Oene; Van Kessel, Chris; Van Groenigen, Jan Willem			Study has no nitrous oxide emissions		Oxygen exchange with water alters the oxygen isotopic signature of nitrate in soil ecosystems	SOIL BIOLOGY & BIOCHEMISTRY																	Oenema, Oene/ABI-5456-2022; Van Groenigen, Jan Willem/H-3037-2012; Wrage-Monnig, Nicole/AAC-7894-2020	Van Groenigen, Jan Willem/0000-0001-9637-0601; Wrage-Monnig, Nicole/0000-0002-3319-5655													0038-0717					JUN	2011	43
J	Helton, AM; Ardón, M; Bernhardt, ES				Helton, Ashley M.; Ardon, Marcelo; Bernhardt, Emily S.			No upland soil		Hydrologic Context Alters Greenhouse Gas Feedbacks of Coastal Wetland Salinization	ECOSYSTEMS																	; /B-4541-2010	Ardon, Marcelo/0000-0001-7275-2672; /0000-0003-3031-621X; Helton, Ashley/0000-0001-6928-2104													1432-9840	1435-0629				AUG	2019	22
J	Conrad, R				Conrad, R			Study has no sulfate treatment		Soil microorganisms as controllers of atmospheric trace gases (H-2, CO, CH4, OCS, N2O, and NO)	MICROBIOLOGICAL REVIEWS																															0146-0749					DEC	1996	60
J	Ardenti, F; Abalos, D; Capra, F; Lommi, M; Maris, SC; Perego, A; Bertora, C; Tabaglio, V; Fiorini, A				Ardenti, Federico; Abalos, Diego; Capra, Federico; Lommi, Michela; Maris, Stefania Codruta; Perego, Alessia; Bertora, Chiara; Tabaglio, Vincenzo; Fiorini, Andrea			Study used ammonium sulfate		Matching crop row and dripline distance in subsurface drip irrigation increases yield and mitigates N2O emissions	FIELD CROPS RESEARCH																	Tabaglio, Vincenzo/C-5989-2008; Fiorini, A/AFK-7870-2022	Abalos, Diego/0000-0002-4189-5563; Fiorini, Andrea/0000-0002-5601-2954													0378-4290	1872-6852				DEC 1	2022	289
J	Huérfano, X; Estavillo, JM; Torralbo, F; Vega-Mas, I; González-Murua, C; Fuertes-Mendizábal, T				Huerfano, Ximena; Estavillo, Jose M.; Torralbo, Fernando; Vega-Mas, Izargi; Gonzalez-Murua, Carmen; Fuertes-Mendizabal, Teresa			No upland soil		Dimethylpyrazole-based nitrification inhibitors have a dual role in N2O emissions mitigation in forage systems under Atlantic climate conditions	SCIENCE OF THE TOTAL ENVIRONMENT																	Torralbo, Fernando/AAU-1491-2021; Fuertes-Mendizabal, Teresa/JBJ-2207-2023; Huerfano, Ximena/AAY-4250-2021; ESTAVILLO, José-María/P-5711-2019; Gonzalez-Murua, Carmen/J-2968-2012; Fuertes-Mendizabal, Teresa/Y-1498-2018	Vega-Mas, Izargi/0000-0002-9794-7078; Torralbo, Fernando/0000-0002-7592-4932; Gonzalez-Murua, Carmen/0000-0003-0310-5804; Fuertes-Mendizabal, Teresa/0000-0003-2307-3424													0048-9697	1879-1026				FEB 10	2022	807
J	King, GM; Hungria, M				King, GM; Hungria, M				Ineligible (Study has no sulfate treatment)	Soil-atmosphere CO exchanges and microbial biogeochemistry of CO transformations in a Brazilian agricultural ecosystem	APPLIED AND ENVIRONMENTAL MICROBIOLOGY																	Hungria, Mariangela/D-8540-2013	King, Gary/0000-0001-7325-7710													0099-2240					SEP	2002	68
J	Klüber, HD; Conrad, R				Klüber, HD; Conrad, R			No upland soil		Effects of nitrate, nitrite, NO and N2O on methanogenesis and other redox processes in anoxic rice field soil	FEMS MICROBIOLOGY ECOLOGY																															0168-6496					MAR	1998	25
J	Wang, X; Wells, NS; Xiao, W; Hamilton, JL; Jones, AM; Collins, RN				Wang, Xin; Wells, Naomi S.; Xiao, Wei; Hamilton, Jessica L.; Jones, Adele M.; Collins, Richard N.			Study has no nitrous oxide emissions		Mackinawite (FeS) Chemodenitrification of Nitrate (NO3-) under Acidic to Neutral pH Conditions and Its Stable N and O Isotope Dynamics	ACS EARTH AND SPACE CHEMISTRY																	Hamilton, Jessica/AAH-5806-2020; Xiao, Wei/K-6745-2018; Wells, Naomi/H-6250-2013	Xiao, Wei/0000-0002-6578-3523; Wells, Naomi/0000-0001-9914-5418; Jones, Adele/0000-0001-6427-0876													2472-3452					DEC 15	2022	6
J	Padhy, SR; Bhattacharyya, P; Nayak, SK; Dash, PK; Mohapatra, T				Padhy, S. R.; Bhattacharyya, P.; Nayak, S. K.; Dash, P. K.; Mohapatra, T.			No upland soil		A unique bacterial and archaeal diversity make mangrove a green production system compared to rice in wetland ecology: A metagenomic approach	SCIENCE OF THE TOTAL ENVIRONMENT																	Dash, Pradeep Kumar/AAV-7303-2021	Dash, Pradeep Kumar/0000-0002-2652-6428													0048-9697	1879-1026				AUG 10	2021	781
J	Warneke, S; Schipper, LA; Bruesewitz, DA; McDonald, I; Cameron, S				Warneke, Soeren; Schipper, Louis A.; Bruesewitz, Denise A.; McDonald, Ian; Cameron, Stewart			No upland soil		Rates, controls and potential adverse effects of nitrate removal in a denitrification bed	ECOLOGICAL ENGINEERING																	Warneke, Soeren/I-3747-2013; McDonald, Ian/A-4851-2008; Schipper, Louis/F-1605-2010	McDonald, Ian/0000-0002-4847-6492; Schipper, Louis/0000-0001-9899-1276													0925-8574					MAR	2011	37
J	Zhou, GW; Yang, XR; Sun, AQ; Li, H; Lassen, SB; Zheng, BX; Zhu, YG				Zhou, Guo-Wei; Yang, Xiao-Ru; Sun, An-Qi; Li, Hu; Lassen, Simon Bo; Zheng, Bang-Xiao; Zhu, Yong-Guan			No upland soil		Mobile Incubator for Iron(III) Reduction in the Gut of the Soil-Feeding Earthworm Pheretima guillelmi and Interaction with Denitrification	ENVIRONMENTAL SCIENCE & TECHNOLOGY																	Lassen, Simon/O-3921-2019; Yang, Xiao-Ru/AAW-6028-2020; Zhu, Yong-Guan/A-1412-2009; Zheng, Bangxiao/C-4324-2017; Lassen, Simon Bo/I-1826-2017	Zhu, Yong-Guan/0000-0003-3861-8482; yang, xiao ru/0000-0001-8064-4639; Zheng, Bangxiao/0000-0003-3036-6495; Lassen, Simon Bo/0000-0002-9781-1939; Zhou, Guowei/0000-0002-4945-1502													0013-936X	1520-5851				APR 16	2019	53
J	Papen, H; Daum, M; Steinkamp, R; Butterbach-Bahl, K				Papen, H; Daum, M; Steinkamp, R; Butterbach-Bahl, K			No agriculture		N2O and CH4-fluxes from soils of a N-limited and N-fertilized spruce forest ecosystem of the temperate zone	JOURNAL OF APPLIED BOTANY-ANGEWANDTE BOTANIK																	Butterbach-Bahl, Klaus/A-8081-2013; Papen, Hans/A-8082-2013	Butterbach-Bahl, Klaus/0000-0001-9499-6598													0949-5460					AUG	2001	75
J	Dowrick, DJ; Freeman, C; Lock, MA; Yusoff, FM				Dowrick, D. J.; Freeman, C.; Lock, M. A.; Yusoff, Fatimah Md			No upland soil		Using Thermal Sensitivity Analysis to Determine the Impact of Drainage on the Hydrochemistry of a Tropical Peat Soil from Malaysia	COMMUNICATIONS IN SOIL SCIENCE AND PLANT ANALYSIS																	Yusoff, Fatimah/N-7065-2018	Yusoff, Fatimah/0000-0003-4438-9065													0010-3624	1532-2416				SEP 25	2015	46
J	Datta, A; Santra, SC; Adhya, TK				Datta, A.; Santra, S. C.; Adhya, T. K.			No upland soil		Environmental and economic opportunities of applications of different types and application methods of chemical fertilizer in rice paddy	NUTRIENT CYCLING IN AGROECOSYSTEMS																	ADHYA, TAPAN/H-4525-2011														1385-1314	1573-0867				APR	2017	107
J	Zannella, A; Wallin, MB; Sikström, U; Arvidsson, E; Eklöf, K				Zannella, Alberto; Wallin, Marcus B.; Sikstrom, Ulf; Arvidsson, Emeli; Eklof, Karin			No upland soil		Ditch cleaning in boreal catchments: Impacts on water chemistry and dissolved greenhouse gases in runoff	FOREST ECOLOGY AND MANAGEMENT																		Wallin, Marcus/0000-0002-3082-8728													0378-1127	1872-7042				OCT 1	2024	569
J	Padhi, PP; Bhattacharyya, P; Padhy, SR; Dash, PK; Mishra, V				Padhi, P. P.; Bhattacharyya, P.; Padhy, S. R.; Dash, P. K.; Mishra, V.			No upland soil		Judicious use of agricultural and industrial waste to rice is a green technology having GHGs mitigation potential	INTERNATIONAL JOURNAL OF ENVIRONMENTAL SCIENCE AND TECHNOLOGY																	Dash, Pradeep/AAV-7303-2021														1735-1472	1735-2630				MAY	2024	21
J	Yang, G; Kang, JH; Wang, Y; Zhao, X; Wang, SQ				Yang, Guang; Kang, Jiahui; Wang, Yu; Zhao, Xu; Wang, Shenqiang			Study used ammonium sulfate		Environmental transport of excess nitrogen fertilizer in peach orchard: Evidence arising from 15 N tracing trial	AGRICULTURE ECOSYSTEMS & ENVIRONMENT																	Yang, Guang/KVB-9251-2024; Zhao, Xu/I-4527-2019														0167-8809	1873-2305				AUG 15	2024	370
J	Menéndez, S; Merino, R; Pinto, M; González-Murua, C; Estavillo, JM				Menendez, S.; Merino, R.; Pinto, M.; Gonzalez-Murua, C.; Estavillo, J. M.			No upland soil		Effect of N-(n-butyl) Thiophosphoric Triamide and 3,4 Dimethylpyrazole Phosphate on Gaseous Emissions from Grasslands under Different Soil Water Contents	JOURNAL OF ENVIRONMENTAL QUALITY																	Pinto, Míriam/B-8000-2013; ESTAVILLO, José-María/P-5711-2019; Merino, Pilar/K-4555-2014; Gonzalez-Murua, Carmen/J-2968-2012; Menendez, Sergio/J-9373-2014	Merino, Pilar/0000-0002-5242-5479; Bastias, Elizabeth/0009-0006-0675-1181; Gonzalez-Murua, Carmen/0000-0003-0310-5804; Menendez, Sergio/0000-0002-2245-9088; Pinto, Miriam/0000-0002-7398-3306; ESTAVILLO, Jose-Maria/0000-0002-3986-8005													0047-2425	1537-2537				JAN-FEB	2009	38
J	Borden, AK; Brusseau, ML; Carroll, KC; McMillan, A; Akyol, NH; Berkompas, J; Miao, ZH; Jordan, F; Tick, G; Waugh, WJ; Glenn, EP				Borden, Andrew K.; Brusseau, Mark L.; Carroll, K. C.; McMillan, Andrew; Akyol, Nihat H.; Berkompas, Justin; Miao, Ziheng; Jordan, Fiona; Tick, Geoff; Waugh, W. Jody; Glenn, Ed P.			No agriculture		Ethanol Addition for Enhancing Denitrification at the Uranium Mill Tailing Site in Monument Valley, AZ	WATER AIR AND SOIL POLLUTION																	Akyol, Nihat/AAR-4199-2020; Carroll, Kenneth/H-5160-2011	Carroll, Kenneth/0000-0003-2097-9589													0049-6979	1573-2932				FEB	2012	223
J	Castellón, SEM; Cattanio, JH; Berrêdo, JF; Rollnic, M; Ruivo, MD; Noriega, C				Martinez Castellon, Saul Edgardo; Cattanio, Jose Henrique; Berredo, Jose Francisco; Rollnic, Marcelo; Ruivo, Maria de Lourdes; Noriega, Carlos			No upland soil		Greenhouse gas fluxes in mangrove forest soil in an Amazon estuary	BIOGEOSCIENCES																	Berrêdo, José/GQY-8383-2022; Cattanio, Jose Henrique/B-6176-2015	Cattanio, Jose Henrique/0000-0001-8335-9593													1726-4170	1726-4189				DEC 6	2022	19
J	Petersen, SO; Hoffmann, CC; Schäfer, CM; Blicher-Mathiesen, G; Elsgaard, L; Kristensen, K; Larsen, SE; Torp, SB; Greve, MH				Petersen, S. O.; Hoffmann, C. C.; Schafer, C. -M.; Blicher-Mathiesen, G.; Elsgaard, L.; Kristensen, K.; Larsen, S. E.; Torp, S. B.; Greve, M. H.			Study has no sulfate treatment		Annual emissions of CH4 and N2O, and ecosystem respiration, from eight organic soils in Western Denmark managed by agriculture	BIOGEOSCIENCES																	Petersen, Soren/E-9714-2016; Hoffmann, Carl/B-6714-2011; Elsgaard, Lars/A-7698-2013; Larsen, Soren E./J-6754-2013	Larsen, Soren Erik/0000-0001-8428-2065; Elsgaard, Lars/0000-0003-0058-7609; Larsen, Soren E./0000-0003-4570-9489													1726-4170	1726-4189					2012	9
J	Ramborun, V; Facknath, S; Lalljee, B				Ramborun, Vagish; Facknath, Sunita; Lalljee, Bhanooduth			Study has no nitrous oxide emissions		Indigenous/traditional climate-smart practices effects on soil fertility and maize yield in Mauritius agricultural system	JOURNAL OF AGRICULTURE AND FOOD RESEARCH																															2666-1543					MAR	2021	3
J	Nayak, D; Saetnan, E; Cheng, K; Wang, W; Koslowski, F; Cheng, YF; Zhu, WY; Wang, JK; Liu, JX; Moran, D; Yan, XY; Cardenas, L; Newbold, J; Pan, GX; Lui, YL; Smith, P				Nayak, Dali; Saetnan, Eli; Cheng, Kun; Wang, Wen; Koslowski, Frank; Cheng, Yan-Fen; Zhu, Wei Yun; Wang, Jia-Kun; Liu, Jian-Xin; Moran, Dominic; Yan, Xiaoyuan; Cardenas, Laura; Newbold, Jamie; Pan, Genxing; Lui, Yuelai; Smith, Pete				Ineligible (Study has no sulfate treatment)	Management opportunities to mitigate greenhouse gas emissions from Chinese agriculture	AGRICULTURE ECOSYSTEMS & ENVIRONMENT																	Cheng, Yanfen/GOK-2098-2022; Pan, Genxing/AAH-8501-2019; Cardenas, Laura/HHC-2953-2022; yan, xiao yuan/M-9840-2016; Cheng, Kun/N-3558-2016; Smith, Pete/G-1041-2010	yan, xiao yuan/0000-0001-8645-4836; Cheng, Kun/0000-0002-6101-0558; Smith, Pete/0000-0002-3784-1124; Nayak, Dali Rani/0000-0003-0653-0662; Saetnan, Eli/0000-0003-4209-161X; Newbold, Charles james/0000-0001-9561-300X													0167-8809	1873-2305				NOV 1	2015	209
J	Li, SY; Bush, RT; Ward, NJ; Sullivan, LA; Dong, FY				Li, Siyue; Bush, Richard T.; Ward, Nicholas J.; Sullivan, Leigh A.; Dong, Fangyong			No upland soil		Air-water CO2 outgassing in the Lower Lakes (Alexandrina and Albert, Australia) following a millennium drought	SCIENCE OF THE TOTAL ENVIRONMENT																	Ward, Nicholas/AAV-3518-2020; Bush, Richard/G-3018-2011; Li, Siyue/E-8297-2012	Li, Siyue/0000-0002-3097-6819; Ward, Nicholas/0000-0003-1862-5685													0048-9697	1879-1026				JAN 15	2016	542
J	Maris, SC; Teira-Esmatges, MR; Bosch-Serra, AD; Moreno-García, B; Català, MM				Maris, S. C.; Teira-Esmatges, M. R.; Bosch-Serra, A. D.; Moreno-Garcia, B.; Catala, M. M.			Study used ammonium sulfate		Effect of fertilising with pig slurry and chicken manure on GHG emissions from Mediterranean paddies	SCIENCE OF THE TOTAL ENVIRONMENT																	Moreno-García, Beatriz/L-7291-2019; Bosch Serra, Angela D/KBB-0831-2024; Teira-Esmatges, M. Rosa/AGH-3480-2022; Catala-Forner, Mar/M-5091-2018	maris, stefania/0000-0003-4720-4986; Moreno-Garcia, Beatriz/0000-0003-3918-8103; Catala-Forner, Mar/0000-0002-1026-7097													0048-9697	1879-1026				NOV 1	2016	569
J	Dhakal, P; Matocha, CJ; Huggins, FE; Vandiviere, MM				Dhakal, P.; Matocha, C. J.; Huggins, F. E.; Vandiviere, M. M.			Study has no nitrous oxide emissions		Nitrite Reactivity with Magnetite	ENVIRONMENTAL SCIENCE & TECHNOLOGY																	Huggins, Frank/A-8861-2009														0013-936X	1520-5851				JUN 18	2013	47
J	Gonzaga, LC; Carvalho, JLN; de Oliveira, BG; Soares, JR; Cantarella, H				Gonzaga, Leandro Carolino; Nunes Carvalho, Joao Luis; de Oliveira, Bruna Gonsalves; Soares, Johnny Rodrigues; Cantarella, Heitor			Study used ammonium sulfate		Crop residue removal and nitrification inhibitor application as strategies to mitigate N2O emissions in sugarcane fields	BIOMASS & BIOENERGY																	Soares, Johnny/AAE-9637-2021; Cantarella, Heitor/B-1699-2018; Carvalho, João/AAD-5370-2020; Oliveira, Bruna/IUO-1393-2023; Gonzaga, Leandro/S-1977-2018; Soares, Johnny/C-2122-2014	Oliveira, Bruna/0000-0003-2368-4129; Soares, Johnny/0000-0002-5281-9128; Cantarella, Heitor/0000-0002-1894-3029													0961-9534	1873-2909				DEC	2018	119
J	Otwell, AE; Carr, AV; Majumder, ELW; Ruiz, MK; Wilpiszeski, RL; Hoang, LT; Webb, B; Turkarslan, S; Gibbons, SM; Elias, DA; Stahl, DA; Siuzdak, G; Baliga, NS				Otwell, Anne E.; Carr, Alex V.; Majumder, Erica L. W.; Ruiz, Maryann K.; Wilpiszeski, Regina L.; Hoang, Linh T.; Webb, Bill; Turkarslan, Serdar; Gibbons, Sean M.; Elias, Dwayne A.; Stahl, David A.; Siuzdak, Gary; Baliga, Nitin S.			Study has no nitrous oxide emissions		Sulfur Metabolites Play Key System-Level Roles in Modulating Denitrification	MSYSTEMS																	Gibbons, Sean/ABH-2562-2020; Majumder, Erica/AAQ-6804-2021; Elias, Dwayne/GZL-8202-2022; Elias, Dwayne/B-5190-2011	Majumder, Erica/0000-0003-3444-3881; Elias, Dwayne/0000-0002-4469-6391; Gibbons, Sean/0000-0002-8724-7916													2379-5077					JAN-FEB	2021	6
J	Irigoyena, I; Muro, J; Azpilikueta, M; Aparicio-Tejo, P; Lamsfus, C				Irigoyena, I; Muro, J; Azpilikueta, M; Aparicio-Tejo, P; Lamsfus, C			Study used ammonium sulfate		Ammonium oxidation kinetics in the presence of nitrification inhibitors DCD and DMPP at various temperatures	AUSTRALIAN JOURNAL OF SOIL RESEARCH																	Aparicio-Tejo, Pedro M/E-9062-2011; irigoyen, ignacio/G-6961-2015	Aparicio-Tejo, Pedro M/0000-0002-7342-6999; irigoyen, ignacio/0000-0003-1381-7936													0004-9573						2003	41
J	Zhang, LX; Gao, XZ; Li, YM; Li, GX; Luo, WH; Xu, ZC				Zhang, Lanxia; Gao, Xingzu; Li, Yanming; Li, Guoxue; Luo, Wenhai; Xu, Zhicheng			No upland soil		Optimization of free air space to regulate bacterial succession and functions for alleviating gaseous emissions during kitchen waste composting	BIORESOURCE TECHNOLOGY																	Xu, Zhicheng/AAQ-8120-2021														0960-8524	1873-2976				NOV	2023	387
J	Dong, XY; Fu, JS; Huang, K; Tong, D; Zhuang, GS				Dong, Xinyi; Fu, Joshua S.; Huang, Kan; Tong, Daniel; Zhuang, Guoshun			Study has no nitrous oxide emissions		Model development of dust emission and heterogeneous chemistry within the Community Multiscale Air Quality modeling system and its application over East Asia	ATMOSPHERIC CHEMISTRY AND PHYSICS																	dong, xinyi/T-4784-2019; Fu, Joshua/F-9303-2011; Huang, Kan/E-4824-2011; Tong, Daniel/A-8255-2008	Fu, Joshua/0000-0001-5464-9225; Tong, Daniel/0000-0002-4255-4568													1680-7316	1680-7324					2016	16
J	Li, CS; Salas, W; DeAngelo, B; Rose, S				Li, Changsheng; Salas, William; DeAngelo, Benjamin; Rose, Steven			No upland soil		Assessing alternatives for mitigating net greenhouse gas emissions and increasing yields from rice production in china over the next twenty years	JOURNAL OF ENVIRONMENTAL QUALITY					3rd USDA Symposium on Greenhouse Gases and Carbon Sequestration in Agriculture and Forestry	MAR 21-24, 2005	Baltimore, MD	USDA									Li, Changsheng/G-9890-2015														0047-2425	1537-2537				JUL-AUG	2006	35
J	Meena, HM; Sachdev, MS; Manjaiah, KM; Dotaniya, ML				Meena, H. M.; Sachdev, M. S.; Manjaiah, K. M.; Dotaniya, M. L.				Ineligible (Study used ammonium sulfate)	Nitrification Inhibition Potential of Brachiaria humidicola	NATIONAL ACADEMY SCIENCE LETTERS-INDIA																	Dotaniya, M./I-3328-2019	Dotaniya, M L/0000-0001-9311-088X													0250-541X	2250-1754				APR	2014	37
J	Ninin, JML; Mori, AH; Pausch, J; Planer-Friedrich, B				Ninin, Jose M. Leon; Mori, Alejandra Higa; Pausch, Johanna; Planer-Friedrich, Britta			No upland soil		Long-term paddy use influences response of methane production, arsenic mobility and speciation to future higher temperatures	SCIENCE OF THE TOTAL ENVIRONMENT																	Pausch, Johanna/ABC-5266-2020; Planer-Friedrich, Britta/J-1548-2012														0048-9697	1879-1026				SEP 15	2024	943
J	Jurado, A; Borges, AV; Pujades, E; Hakoun, V; Otten, J; Knöller, K; Brouyère, S				Jurado, Anna; Borges, Alberto V.; Pujades, Estanislao; Hakoun, Vivien; Otten, Joel; Knoeller, Kay; Brouyere, Serge			No upland soil		Occurrence of greenhouse gases in the aquifers of the Walloon Region (Belgium)	SCIENCE OF THE TOTAL ENVIRONMENT																	Borges, Alberto/C-4989-2008; BROUYERE, Serge/LSM-2372-2024; Jurado, Anna/AAL-3880-2021; Hakoun, Vivien/H-6262-2013; Pujades, Estanislao/A-5013-2016	Hakoun, Vivien/0000-0002-8727-7162; Borges, Alberto V./0000-0002-5434-2247; Jurado, Anna/0000-0003-1683-7908; Pujades, Estanislao/0000-0002-2604-5376; Brouyere, Serge/0000-0003-1687-1102													0048-9697	1879-1026				APR 1	2018	619
J	ALEEM, MIH				ALEEM, MIH			Study has no nitrous oxide emissions		BIOCHEMICAL REACTION-MECHANISMS IN SULFUR OXIDATION BY CHEMOSYNTHETIC BACTERIA	PLANT AND SOIL																															0032-079X	1573-5036					1975	43
J	Yevenes, MA; Lagos, NA; Farías, L; Vargas, CA				Yevenes, Mariela A.; Lagos, Nelson A.; Farias, Laura; Vargas, Cristian A.			No upland soil		Greenhouse gases, nutrients and the carbonate system in the Reloncavi Fjord (Northern Chilean Patagonia): Implications on aquaculture of the mussel, Mytilus chilensis, during an episodic volcanic eruption	SCIENCE OF THE TOTAL ENVIRONMENT																		Yevenes, Mariela/0000-0001-7726-1776; Vargas, Cristian A./0000-0002-1486-3611													0048-9697	1879-1026				JUN 15	2019	669
J	Babu, YJ; Li, C; Frolking, S; Nayak, DR; Datta, A; Adhya, TK				Babu, YJ; Li, C; Frolking, S; Nayak, DR; Datta, A; Adhya, TK			Modelling		Modelling of methane emissions from rice-based production systems in India with the denitrification and decomposition model: Field validation and sensitivity analysis	CURRENT SCIENCE																	ADHYA, TAPAN/H-4525-2011; Frolking, Steve/ABF-9046-2021	Nayak, Dali Rani/0000-0003-0653-0662													0011-3891					DEC 10	2005	89
J	Wang, HT; Ma, ST; Shao, GD; Dittert, K				Wang, Haitao; Ma, Shutan; Shao, Guodong; Dittert, Klaus				Ineligible (Study used ammonium sulfate nitrate)	Use of urease and nitrification inhibitors to decrease yield-scaled N2O emissions from winter wheat and oilseed rape fields: A two-year field experiment	AGRICULTURE ECOSYSTEMS & ENVIRONMENT																	Dittert, Klaus/AAA-8824-2019; SHUTAN, MA/AAA-8519-2022; Wang, Haitao/B-3586-2019	Dittert, Klaus/0000-0003-4062-067X; Shao, Guodong/0000-0001-7122-1319; Wang, Haitao/0000-0003-4056-329X													0167-8809	1873-2305				OCT 1	2021	319
J	Larese-Casanova, P; Scherer, MM				Larese-Casanova, Philip; Scherer, Michelle M.			Study has no nitrous oxide emissions		Abiotic transformation of hexahydro-1,3,5-trinitro-1,3,5-triazine (RDX) by green rusts	ENVIRONMENTAL SCIENCE & TECHNOLOGY																	Scherer, Michelle/P-2406-2017	Scherer, Michelle/0000-0001-5733-3920													0013-936X	1520-5851				JUN 1	2008	42
J	Oo, AZ; Nguyen, L; Win, KT; Cadisch, G; Bellingrath-Kimura, SD				Oo, Aung Zaw; Lam Nguyen; Win, Khin Thuzar; Cadisch, Georg; Bellingrath-Kimura, Sonoko Dorothea			No upland soil		Toposequential variation in methane emissions from double-cropping paddy rice in Northwest Vietnam	GEODERMA																	; Lam, Nguyen/HNI-3694-2023	Oo, Aung Zaw/0000-0002-0571-0613; Lam, Nguyen/0000-0003-4524-3877; Win, Khin Thuzar/0000-0002-4834-078X; Bellingrath-Kimura, Sonoko Dorothea/0000-0001-7392-7796													0016-7061	1872-6259				NOV	2013	209
J	Yuan, JJ; Ding, WX; Liu, DY; Kang, H; Freeman, C; Xiang, J; Lin, YX				Yuan, Junji; Ding, Weixin; Liu, Deyan; Kang, Hojeong; Freeman, Chris; Xiang, Jian; Lin, Yongxin			No upland soil		Exotic Spartina alterniflora invasion alters ecosystem-atmosphere exchange of CH4 and N2O and carbon sequestration in a coastal salt marsh in China	GLOBAL CHANGE BIOLOGY																	Kang, Hojeong/C-7208-2011; xiang, jian/S-1630-2019; Deyan, Liu/AAZ-2671-2020; Lin, Yongxin/ACQ-6177-2022	XIANG, Jian/0000-0002-8869-6203; Yongxin, Lin/0000-0002-0305-5766; Kang, Hojeong/0000-0002-2088-6406; Yuan, Junji/0000-0002-8339-699X													1354-1013	1365-2486				APR	2015	21
J	Shen, L; Wu, LD; Wei, W; Yang, Y; MacLeod, MJ; Lin, JT; Song, GD; Yuan, JJ; Yang, P; Wu, L; Li, MW; Zhuang, MH				Shen, Lu; Wu, Lidong; Wei, Wei; Yang, Yi; MacLeod, Michael J.; Lin, Jintai; Song, Guodong; Yuan, Junji; Yang, Ping; Wu, Lin; Li, Mingwei; Zhuang, Minghao			No upland soil		Marine aquaculture can deliver 40% lower carbon footprints than freshwater aquaculture based on feed, energy and biogeochemical cycles	NATURE FOOD																	MacLeod, Matthew/D-5919-2013; Lin, Jintai/A-8872-2012; Yang, Yi/AAM-9280-2021; Li, Mingwei/Z-5407-2019; Shen, Lulu/AAO-1137-2020	Yang, Yi/0000-0002-0600-602X; Yuan, Junji/0000-0002-8339-699X; macleod, michael/0000-0003-2444-6886; Shen, Lu/0000-0003-2787-7016; wu, lidong/0000-0002-6397-6516; Lin, Jintai/0000-0002-2362-2940														2662-1355				JUL	2024	5
J	Xu, ZC; Ma, Y; Zhang, LX; Han, YY; Yuan, J; Li, GX; Luo, WH				Xu, Zhicheng; Ma, Yu; Zhang, Lanxia; Han, Yiyu; Yuan, Jing; Li, Guoxue; Luo, Wenhai			No upland soil		Relating bacterial dynamics and functions to gaseous emissions during composting of kitchen and garden wastes	SCIENCE OF THE TOTAL ENVIRONMENT																	Xu, Zhicheng/AAQ-8120-2021	Luo, Wenhai/0000-0003-2572-1480; Xu, Zhicheng/0000-0001-9801-8580; li, guoxue/0000-0002-7371-398X													0048-9697	1879-1026				MAY 1	2021	767
C	Ryant, P; Antosovsky, J; Skarpa, P; Richter, R		Vanek, V; Balik, J; Tlustos, P		Ryant, Pavel; Antosovsky, Jiri; Skarpa, Petr; Richter, Rostislav					Practical Results with Slow-Acting Fertilizers with Nitrification Inhibitors	SBORNIK Z 26. MEZINARODNI KONFERENCE RACIONALNI POUZITI HNOJIV: ZAMERENE NA NOVE TRENDY VE VYVOJI A APLIKACI HNOJIV					26th International Conference on Reasonable Use of Fertilizers	DEC 03, 2020	Czech Univ Life Sci Prague, Prague, CZECH REPUBLIC	Czech Univ Life Sci Prague, Dept Agro Environm Chem & Plant Nutr,AGROFERT,LOVOCHEMIE	Czech Univ Life Sci Prague								Škarpa, Petr/K-7785-2018; Antosovsky, Jiri/K-8219-2018; Ryant, Pavel/I-9294-2018	Antosovsky, Jiri/0000-0002-4263-7371; Ryant, Pavel/0000-0002-4975-7405															978-80-213-3054-2				2020
J	Horn, MA; Ihssen, J; Matthies, C; Schramm, A; Acker, G; Drake, HL				Horn, MA; Ihssen, J; Matthies, C; Schramm, A; Acker, G; Drake, HL			No upland soil		Dechloromonas denitrificans sp nov., Flavobacterium denitrificans sp nov., Paenibacillus anaericanus sp. nov and Paenibacillus terrae strain MH72, N2O-producing bacteria isolated from the gut of the earthworm Aporrectodea caliginosa	INTERNATIONAL JOURNAL OF SYSTEMATIC AND EVOLUTIONARY MICROBIOLOGY																	Schramm, Andreas/J-2655-2013; Horn, Marcus A./E-3726-2013	Schramm, Andreas/0000-0002-7614-9616; Horn, Marcus A./0000-0001-8510-9651													1466-5026	1466-5034				MAY	2005	55
J	Guardia, G; Monistrol-Arcas, A; Montoya, M; García-Gutiérrez, S; Abalos, D; Vallejo, A				Guardia, Guillermo; Monistrol-Arcas, Alba; Montoya, Monica; Garcia-Gutierrez, Sandra; Abalos, Diego; Vallejo, Antonio			Study has no nitrous oxide emissions		Subsurface drip irrigation reduces CH4 emissions and ecosystem respiration compared to surface drip irrigation	AGRICULTURAL WATER MANAGEMENT																	García-Gutiérrez, Sandra/HGC-5115-2022; Montoya, Mónica/ABA-7105-2020; Guardia, Guillermo/I-8226-2018; VALLEJO, ANTONIO/K-6823-2014	Monistrol, Alba/0009-0003-1295-3386; Abalos, Diego/0000-0002-4189-5563; VALLEJO, ANTONIO/0000-0003-0311-7450; Garcia Gutierrez, Sandra/0000-0002-4739-9341; MONTOYA NOVILLO, MONICA/0000-0003-2051-911X													0378-3774	1873-2283				JUL 1	2023	285
J	Fanizza, C; De Berardis, B; Ietto, F; Soggiu, ME; Schirò, R; Inglessis, M; Ferdinandi, M; Incoronato, F				Fanizza, Carla; De Berardis, Barbara; Ietto, Federica; Soggiu, Maria Eleonora; Schiro, Roberto; Inglessis, Marco; Ferdinandi, Marcello; Incoronato, Federica			No upland soil		Analysis of major pollutants and physico-chemical characteristics of PM2.5 at an urban site in Rome	SCIENCE OF THE TOTAL ENVIRONMENT																	Incoronato, Federica/HNI-3671-2023; fanizza, carla/K-5238-2018; DE BERARDIS, BARBARA/F-2105-2015	De Berardis, Barbara/0000-0001-7857-9620													0048-9697	1879-1026				MAR	2018	616
J	Perreault, NN; Crocker, FH; Indest, KJ; Hawari, J				Perreault, Nancy N.; Crocker, Fiona H.; Indest, Karl J.; Hawari, Jalal			Study has no nitrous oxide emissions		Involvement of cytochrome c CymA in the anaerobic metabolism of RDX by Shewanella oneidensis MR-1	CANADIAN JOURNAL OF MICROBIOLOGY																															0008-4166	1480-3275				FEB	2012	58
J	Weston, NB; Neubauer, SC; Velinsky, DJ; Vile, MA				Weston, Nathaniel B.; Neubauer, Scott C.; Velinsky, David J.; Vile, Melanie A.			No upland soil		Net ecosystem carbon exchange and the greenhouse gas balance of tidal marshes along an estuarine salinity gradient	BIOGEOCHEMISTRY																	Vile, Melanie/AAZ-1865-2020; Neubauer, Scott/A-3443-2011; Weston, Nathaniel/A-6545-2009	Neubauer, Scott/0000-0001-8948-2832; Weston, Nathaniel/0000-0002-6837-360X													0168-2563	1573-515X				AUG	2014	120
J	Alongi, DM; Pfitzner, J; Trott, LA; Tirendi, F; Dixon, P; Klumpp, DW				Alongi, DM; Pfitzner, J; Trott, LA; Tirendi, F; Dixon, P; Klumpp, DW			No upland soil		Rapid sediment accumulation and microbial mineralization in forests of the mangrove Kandelia candel in the Jiulongjiang Estuary, China	ESTUARINE COASTAL AND SHELF SCIENCE																															0272-7714	1096-0015				JUN	2005	63
J	Wang, W; Lai, DYF; Wang, C; Tong, C; Zeng, C				Wang, W.; Lai, D. Y. F.; Wang, C.; Tong, C.; Zeng, C.			No upland soil		Effects of inorganic amendments, rice cultivars and cultivation methods on greenhouse gas emissions and rice productivity in a subtropical paddy field	ECOLOGICAL ENGINEERING																	Wang, weiqi/AAN-8209-2020; Zeng, Cong/J-4933-2014; Lai, Derrick Y.F./B-1387-2009	Zeng, Cong/0000-0003-1003-9382; wang, weiqi/0000-0001-8503-0978; Lai, Derrick Y.F./0000-0002-1225-9904													0925-8574	1872-6992				OCT	2016	95
J	Marinho, CC; Campos, EA; Guimaraes, JRD; Esteves, FA				Marinho, C. C.; Campos, E. A.; Guimaraes, J. R. D.; Esteves, F. A.			No upland soil		Effect of sediment composition on methane concentration and production in the transition zone of a mangrove (Sepetiba Bay, Rio de Janeiro, Brazil)	BRAZILIAN JOURNAL OF BIOLOGY																	Guimaraes, Jean/B-6451-2013; Marinho, Carolina/B-1867-2013														1519-6984	1678-4375				AUG	2012	72
J	Aelion, CM; Warttinger, U				Aelion, C. M.; Warttinger, U.			No upland soil		Low sulfide concentrations affect nitrate transformations in freshwater and saline coastal retention pond sediments	SOIL BIOLOGY & BIOCHEMISTRY																	Aelion, C. Marjorie/AGG-7859-2022														0038-0717					APR	2009	41
J	Sriphirom, P; Chidthaisong, A; Yagi, K; Boonapatcharoen, N; Tripetchkul, S; Towprayoon, S				Sriphirom, Patikorn; Chidthaisong, Amnat; Yagi, Kazuyuki; Boonapatcharoen, Nimaradee; Tripetchkul, Sudarut; Towprayoon, Sirintornthep			No upland soil		Effects of Biochar Particle Size on Methane Emissions from Rice Cultivation	JOURNAL OF RENEWABLE MATERIALS																	Sriphirom, Patikorn/KCY-8311-2024														2164-6325	2164-6341					2020	8
J	Olsson, L; Ye, S; Yu, X; Wei, M; Krauss, KW; Brix, H				Olsson, L.; Ye, S.; Yu, X.; Wei, M.; Krauss, K. W.; Brix, H.			No upland soil		Factors influencing CO2 and CH4 emissions from coastal wetlands in the Liaohe Delta, Northeast China	BIOGEOSCIENCES																	Brix, Hans/AAN-5367-2020; Brix, Hans/C-5208-2008	Brix, Hans/0000-0003-2771-2983													1726-4170	1726-4189					2015	12
J	Gatland, JR; Santos, IR; Maher, DT; Duncan, TM; Erler, DV				Gatland, J. R.; Santos, I. R.; Maher, D. T.; Duncan, T. M.; Erler, D. V.			No upland soil		Carbon dioxide and methane emissions from an artificially drained coastal wetland during a flood: Implications for wetland global warming potential	JOURNAL OF GEOPHYSICAL RESEARCH-BIOGEOSCIENCES																	Erler, Dirk/I-7209-2012; Maher, Damien/E-3443-2012; Santos, Isaac/A-3960-2019	Erler, Dirk/0000-0003-1242-7311; Maher, Damien/0000-0003-1899-005X; Santos, Isaac/0000-0003-0524-842X													2169-8953	2169-8961				AUG	2014	119
J	Pönisch, DL; Breznikar, A; Gutekunst, CN; Jurasinski, G; Voss, M; Rehder, G				Poenisch, Daniel L.; Breznikar, Anne; Gutekunst, Cordula N.; Jurasinski, Gerald; Voss, Maren; Rehder, Gregor			No upland soil		Nutrient release and flux dynamics of CO2, CH4, and N2O in a coastal peatland driven by actively induced rewetting with brackish water from the Baltic Sea	BIOGEOSCIENCES																	Jurasinski, Gerald/AAH-6376-2021	Rehder, Gregor/0000-0002-0597-9989; Breznikar, Anne/0000-0002-2207-9536; Voss, Maren/0000-0002-5827-9062; Ponisch, Daniel Lars/0000-0002-8544-8167; Jurasinski, Gerald/0000-0002-6248-9388													1726-4170	1726-4189				JAN 19	2023	20
J	Bonetti, G; Trevathan-Tackett, SM; Hebert, N; Carnell, PE; Macreadie, PI				Bonetti, Giuditta; Trevathan-Tackett, Stacey M.; Hebert, Nicolas; Carnell, Paul E.; Macreadie, Peter I.			No upland soil		Microbial community dynamics behind major release of methane in constructed wetlands	APPLIED SOIL ECOLOGY																	Trevathan-Tackett, Stacey/X-9178-2019	Trevathan-Tackett, Stacey/0000-0002-4977-0757; Macreadie, Peter/0000-0001-7362-0882													0929-1393	1873-0272				NOV	2021	167
J	Li, RF; Xi, BD; Wang, XW; Li, YJ; Yuan, Y; Tan, WB				Li, Renfei; Xi, Beidou; Wang, Xiaowei; Li, Yanjiao; Yuan, Ying; Tan, Wenbing			No upland soil		Anaerobic oxidation of methane in landfill and adjacent groundwater environments: Occurrence, mechanisms, and potential applications	WATER RESEARCH																	Wang, Xiaowei/JRY-6619-2023; Tan, Wenbin/AAM-4661-2020; li, yanjiao/HGA-4591-2022; Xi, Beidou/KEE-8922-2024	Tan, Wenbing/0000-0001-9896-7604													0043-1354	1879-2448				MAY 15	2024	255
J	Kumar, G; Ramanathan, AL				Kumar, Goutam; Ramanathan, A. L.			literature review		Biogeochemistry of methane emission in mangrove ecosystem - Review	INDIAN JOURNAL OF GEO-MARINE SCIENCES																	AL, Ramanathan/E-7217-2012	AL, Ramanathan/0000-0002-3491-2273													0379-5136	0975-1033				JUN	2014	43
J	Köhn, D; Welpelo, C; Günther, A; Jurasinski, G				Koehn, Daniel; Welpelo, Carla; Guenther, Anke; Jurasinski, Gerald			No upland soil		Drainage Ditches Contribute Considerably to the CH4 Budget of a Drained and a Rewetted Temperate Fen	WETLANDS																	Jurasinski, Gerald/AAH-6376-2021; Guenther, Anke/LMN-0345-2024	Gunther, Anke/0000-0003-4419-1892; Kohn, Daniel/0000-0001-5435-8831													0277-5212	1943-6246				AUG	2021	41
J	Hartfiel, LM; Schaefer, A; Howe, AC; Soupir, ML				Hartfiel, Lindsey M.; Schaefer, Abby; Howe, Adina C.; Soupir, Michelle L.				Ineligible (Study has no sulfate treatment)	Denitrifying bioreactor microbiome: Understanding pollution swapping and potential for improved performance	JOURNAL OF ENVIRONMENTAL QUALITY																		Schaefer, Abby/0000-0001-9506-8865; Howe, Adina/0000-0002-7705-343X; Hartfiel, Lindsey/0000-0002-1083-3888; Soupir, Michelle/0000-0003-3449-1146													0047-2425	1537-2537				JAN	2022	51
J	Xu, SP; Jaffé, PR; Mauzerall, DL				Xu, Shanyping; Jaffe, Peter R.; Mauzerall, Denise L.			No upland soil		A process-based model for methane emission from flooded rice paddy systems	ECOLOGICAL MODELLING																	; Mauzerall, Denise/I-5977-2013	Jaffe, Peter/0000-0002-8531-8549; Mauzerall, Denise/0000-0003-3479-1798													0304-3800					JUL 24	2007	205
J	Fuchs, A; Davidson, IC; Megonigal, JP; Devaney, JL; Simkanin, C; Noyce, GL; Lu, M; Cott, GM				Fuchs, Andrea; Davidson, Ian C.; Megonigal, J. Patrick; Devaney, John L.; Simkanin, Christina; Noyce, Genevieve L.; Lu, Meng; Cott, Grace M.			No upland soil		Stronger increase of methane emissions from coastal wetlands by non-native Spartina alterniflora than non-native Phragmites australis	PLANTS PEOPLE PLANET																		Noyce, Genevieve/0000-0003-0423-6478; Megonigal, Patrick/0000-0002-2018-7883; Simkanin, Christina/0000-0003-3091-9109; Fuchs, Andrea/0000-0002-7204-6142; Lu, Meng/0000-0001-6923-7493														2572-2611				JAN	2025	7
J	Cai, ZC; Tsuruta, H; Minami, K				Cai, ZC; Tsuruta, H; Minami, K			No upland soil		Methane emission from rice fields in China: Measurements and influencing factors	JOURNAL OF GEOPHYSICAL RESEARCH-ATMOSPHERES																	Tsuruta, Haruo/M-7657-2014														2169-897X	2169-8996				JUL 16	2000	105
J	Hu, J; Vardanyan, LG; Villapando, O; Bhomia, R; Inglett, PW; Li, XF; Feng, G; Reddy, KR				Hu, Jing; Vardanyan, Lilit G.; Villapando, Odi; Bhomia, Rupesh; Inglett, Patrick W.; Li, Xiaofei; Feng, Gary; Reddy, K. Ramesh			No upland soil		Seasonal and spatial patterns of surface water quality in large-scale treatment wetlands with different vegetation communities	ECOLOGICAL ENGINEERING																	Bhomia, Rupesh/E-5816-2012; Li, Xiaofei/JGE-3393-2023	Hu, Jing/0000-0001-5742-0688; Inglett, Patrick/0000-0003-3166-9068; Li, Xiaofei/0000-0001-5781-4687													0925-8574	1872-6992				DEC	2023	197
J	Datta, A; Yeluripati, JB; Nayak, DR; Mahata, KR; Santra, SC; Adhya, TK				Datta, A.; Yeluripati, Jagadeesh B.; Nayak, D. R.; Mahata, K. R.; Santra, S. C.; Adhya, T. K.			No upland soil		Seasonal variation of methane flux from coastal saline rice field with the application of different organic manures	ATMOSPHERIC ENVIRONMENT																	ADHYA, TAPAN/H-4525-2011; Yeluripati, Jagadeesh/AAF-3283-2020	Nayak, Dali Rani/0000-0003-0653-0662; Santra, S.C./0000-0003-2241-7803; Yeluripati, Jagadeesh/0000-0003-3107-2595													1352-2310	1873-2844				FEB	2013	66
J	Monistrol, A; Vallejo, A; García-Gutiérrez, S; Hermoso-Peralo, R; Montoya, M; Atencia-Payares, LK; Aguilera, E; Guardia, G				Monistrol, Alba; Vallejo, Antonio; Garcia-Gutierrez, Sandra; Hermoso-Peralo, Roberto; Montoya, Monica; Atencia-Payares, Luz K.; Aguilera, Eduardo; Guardia, Guillermo				Ineligible (No soil experiment)	Interaction between burial depth and N source in drip-fertigated maize: Agronomic performance and correlation with spectral indices	AGRICULTURAL WATER MANAGEMENT																	Vallejo García, Antonio/K-6823-2014; Montoya, Mónica/ABA-7105-2020; Aguilera, Eduardo/H-4864-2015; García-Gutiérrez, Sandra/HGC-5115-2022; Guardia, Guillermo/I-8226-2018	MONTOYA NOVILLO, MONICA/0000-0003-2051-911X; Garcia Gutierrez, Sandra/0000-0002-4739-9341; Monistrol, Alba/0009-0003-1295-3386													0378-3774	1873-2283				AUG 1	2024	301
J	Linquist, BA; Marcos, M; Adviento-Borbe, MA; Anders, M; Harrell, D; Linscombe, S; Reba, ML; Runkle, BRK; Tarpley, L; Thomson, A				Linquist, Bruce A.; Marcos, Mathias; Adviento-Borbe, M. Arlene; Anders, Merle; Harrell, Dustin; Linscombe, Steve; Reba, Michele L.; Runkle, Benjamin R. K.; Tarpley, Lee; Thomson, Allison			No upland soil		Greenhouse Gas Emissions and Management Practices that Affect Emissions in US Rice Systems	JOURNAL OF ENVIRONMENTAL QUALITY																	Runkle, B./AAC-3404-2020; Thomson, Allison/GRO-3207-2022	Thomson, Allison/0000-0001-5326-1755; Runkle, Benjamin Reade Kreps/0000-0002-2583-1199													0047-2425	1537-2537				MAY-JUN	2018	47
J	Liechty, Z; Santos-Medellín, C; Edwards, J; Nguyen, B; Mikhail, D; Eason, S; Phillips, G; Sundaresan, V				Liechty, Zachary; Santos-Medellin, Christian; Edwards, Joseph; Nguyen, Bao; Mikhail, David; Eason, Shane; Phillips, Gregory; Sundaresan, Venkatesan			No upland soil		Comparative Analysis of Root Microbiomes of Rice Cultivars with High and Low Methane Emissions Reveals Differences in Abundance of Methanogenic Archaea and Putative Upstream Fermenters	MSYSTEMS																		Santos-Medellin, Christian/0000-0002-2708-4537; Sundaresan, Venkatesan/0000-0002-4670-0630													2379-5077					JAN-FEB	2020	5
J	Sun, WG; Sun, ZG; Mou, XJ; Sun, WL				Sun, Wenguang; Sun, Zhigao; Mou, Xiaojie; Sun, Wanlong			No upland soil		Short-Term Study on Variations of Carbon Dioxide and Methane Emissions from Intertidal Zone of the Yellow River Estuary during Autumn and Winter	WETLANDS																	Sun, Wanlong/ABC-5556-2021; Sun, WenGuang/B-4086-2013														0277-5212	1943-6246				AUG	2018	38
J	Linto, N; Barnes, J; Ramachandran, R; Divia, J; Ramachandran, P; Upstill-Goddard, RC				Linto, Neetha; Barnes, J.; Ramachandran, Ramesh; Divia, Jennifer; Ramachandran, Purvaja; Upstill-Goddard, R. C.			No upland soil		Carbon Dioxide and Methane Emissions from Mangrove-Associated Waters of the Andaman Islands, Bay of Bengal	ESTUARIES AND COASTS																	Ramachandran, Ramesh/B-4814-2018; Ramachandran, Purvaja/K-5522-2018	Ramachandran, Purvaja/0000-0001-7937-3763; Upstill-Goddard, Robert/0000-0003-3396-284X; Ramachandran, Ramesh/0000-0003-2471-7746													1559-2723	1559-2731				MAR	2014	37
J	Koebsch, F; Glatzel, S; Jurasinski, G				Koebsch, Franziska; Glatzel, Stephan; Jurasinski, Gerald			No upland soil		Vegetation controls methane emissions in a coastal brackish fen	WETLANDS ECOLOGY AND MANAGEMENT																	Jurasinski, Gerald/AAH-6376-2021; Glatzel, Stephan/AAE-8189-2019	Glatzel, Stephan/0000-0002-2572-5484; Jurasinski, Gerald/0000-0002-6248-9388													0923-4861	1572-9834				OCT	2013	21
J	Kaushal, SS; Gold, AJ; Bernal, S; Johnson, TAN; Addy, K; Burgin, A; Burns, DA; Coble, AA; Hood, E; Lu, YH; Mayer, P; Minor, EC; Schroth, AW; Vidon, P; Wilson, H; Xenopoulos, MA; Doody, T; Galella, JG; Goodling, P; Haviland, K; Haq, S; Wessel, B; Wood, KL; Jaworski, N; Belt, KT				Kaushal, Sujay S.; Gold, Arthur J.; Bernal, Susana; Johnson, Tammy A. Newcomer; Addy, Kelly; Burgin, Amy; Burns, Douglas A.; Coble, Ashley A.; Hood, Eran; Lu, YueHan; Mayer, Paul; Minor, Elizabeth C.; Schroth, Andrew W.; Vidon, Philippe; Wilson, Henry; Xenopoulos, Marguerite A.; Doody, Thomas; Galella, Joseph G.; Goodling, Phillip; Haviland, Katherine; Haq, Shahan; Wessel, Barret; Wood, Kelsey L.…			No upland soil		Watershed chemical cocktails': forming novel elemental combinations in Anthropocene fresh waters	BIOGEOCHEMISTRY																	Kaushal, Sujay/G-1062-2013; Burgin, Amy/ABI-2572-2020; Belt, Kenneth/AAI-6630-2020; Wessel, Barret/HJI-2719-2023; Bernal, Susana/K-5069-2014; Burgin, Amy/G-7444-2014; Newcomer-Johnson, Tammy/AFT-5923-2022	Coble, Ashley/0000-0002-5821-5026; Doody, Thomas/0000-0002-2102-738X; Bernal, Susana/0000-0002-6726-8840; Burgin, Amy/0000-0001-8489-4002; Wessel, Barret/0000-0001-6264-5734; Newcomer-Johnson, Tammy/0000-0002-2496-7641; Belt, Kenneth/0000-0002-4067-1541; Lu, Yuehan/0000-0002-0536-532X; Haq, Shahan/0000-0003-0263-3760													0168-2563	1573-515X				DEC	2018	141
J	Koch, S; Jurasinski, G; Koebsch, F; Koch, M; Glatzel, S				Koch, Stefan; Jurasinski, Gerald; Koebsch, Franziska; Koch, Marian; Glatzel, Stephan			No upland soil		Spatial Variability of Annual Estimates of Methane Emissions in a Phragmites Australis (Cav.) Trin. ex Steud. Dominated Restored Coastal Brackish Fen	WETLANDS																	Glatzel, Stephan/AAE-8189-2019; Jurasinski, Gerald/AAH-6376-2021	Jurasinski, Gerald/0000-0002-6248-9388; Glatzel, Stephan/0000-0002-2572-5484													0277-5212	1943-6246				JUN	2014	34
J	Hao, XY; Larney, FJ; Chang, C; Travis, GR; Nichol, CK; Bremer, E				Hao, XY; Larney, FJ; Chang, C; Travis, GR; Nichol, CK; Bremer, E				Ineligible (No soil experiment)	The effect of phosphogypsum on greenhouse gas emissions during cattle manure composting	JOURNAL OF ENVIRONMENTAL QUALITY																	Li, Xiangtao/A-4804-2019; Larney, Francis/GYV-4152-2022	Larney, Francis/0000-0002-4427-2097; Hao, Xiying/0000-0001-6410-9652													0047-2425	1537-2537				MAY-JUN	2005	34
J	Hammer, TJ; Fierer, N; Hardwick, B; Simojoki, A; Slade, E; Taponen, J; Viljanen, H; Roslin, T				Hammer, Tobin J.; Fierer, Noah; Hardwick, Bess; Simojoki, Asko; Slade, Eleanor; Taponen, Juhani; Viljanen, Heidi; Roslin, Tomas			No upland soil		Treating cattle with antibiotics affects greenhouse gas emissions, and microbiota in dung and dung beetles	PROCEEDINGS OF THE ROYAL SOCIETY B-BIOLOGICAL SCIENCES																	Fierer, Noah/ACC-1354-2022; Simojoki, Asko/Y-8194-2019; Roslin, Tomas/E-8648-2016; Slade, Eleanor/O-3874-2014	Roslin, Tomas/0000-0002-2957-4791; Hardwick, Bess/0000-0001-5195-6115; Hammer, Tobin/0000-0002-7308-8440; Slade, Eleanor/0000-0002-6108-1196; Simojoki, Asko/0000-0003-2397-3553													0962-8452	1471-2954				MAY 25	2016	283
J	Wang, FF; Song, AG; Zhang, Y; Lin, XB; Yan, RF; Wang, Y; Chen, NW				Wang, Fenfang; Song, Ange; Zhang, Yuan; Lin, Xianbiao; Yan, Ruifeng; Wang, Yao; Chen, Nengwang			No upland soil		Saltmarsh sediments with wastewater input emit more carbon greenhouse gases but less N2O than mangrove sediments	CATENA																	闫, 瑞峰/HKN-7643-2023	Yan, Ruifeng/0009-0003-6630-6432													0341-8162	1872-6887				JUN	2022	213
S	Conrad, R		Sparks, DL		Conrad, Ralf			Study has no nitrous oxide emissions		Microbial ecology of methanogens and methanotrophs	ADVANCES IN AGRONOMY, VOL 96	Advances in Agronomy																														0065-2113		978-0-12-374206-3				2007	96
								Reason 1	Ineligible (Study used ammonium sulfate nitrate)	14
								Reason 2	Ineligible (Study has no sulfate treatment)	7
								Reason 3	Ineligible (Ammonium sulfate and urea were applied together in a plot)	4
								Reason 4	Ineligible (laboratory incubation study)	3
								Reason 5	Ineligible (Study has no nitrous oxide emissions)	3
								Reason 6	Ineligible (Study has no crop)	2
								Reason 7	Ineligible (No soil experiment)	2
								Reason 8	Ineligible (No upland soil)	1
								Reason 9	Ineligible (Study does not include individual emission data from field experiments)	1
								Reason 10	Ineligible (Study does not include a treatment with sulfate alone)	1
[truncated: 24 more columns]
