# Supplementary material for: Exploring Sulfate as an Alternative Electron Acceptor: A Potential Strategy to Mitigate N2O Emissions in Upland Arable Soils
Source: Glob Chang Biol. 2025 Aug 13;31(8):e70428. doi: 10.1111/gcb.70428 (PMC12344629; doi:10.1111/gcb.70428)
Supplement: Supplementary file 1 — Data S1: gcb70428‐sup‐0001‐supinfo.zip. [file GCB-31-e70428-s001.zip › gcb70428-sup-0006-TableS2@Supplementary Data 2. Stable isotope results.xlsx]

## Sheet: Isotope mapping
																		d value for soil emitted N2O after correction for ambient air mixing (ver.Toyoda)									For graph plotting
	container id		exp date	d15N bulk	std	d15a	std	d15b	std	d18O	std	SP	S.E	1/N2O	N2O flux	N2O_Lee	err	d15Nbulk_soil	err_dN	d18O_soil	err_dO	SP_soil	err_SP	Label				d15Nbulk_soil	err_dN	d18O_soil	err_dO	SP_soil	err_SP	Flux
Soil	FL1	MS(FeSO4)	230322	2.06		12.54		-8.44		43.16		20.96	0	0.22779	4.39	0.66916	0.0066916	-1.99106	0.0898683	42.4132	0.205421	23.8997	0.119724	MS(FeSO4)			MS(FeSO4)	-2.17193	0.0987024	42.1919	0.139557	23.2834	0.610166	4.39
	FL2	MS(MnSO4)	230322	3.6		12.66		-5.46		43.47		18.12	0	0.420168	2.38	0.61065	0.0061065	0.570595	0.0807787	42.9435	0.248793	18.2101	0.125759	MS(MnSO4)			MS(MnSO4)	0.219886	0.0977258	42.6499	0.167141	17.7654	0.731473	2.38
	FL3	ZVM(Zn)	23032223	3.27	0.12	12.15	0.41	-5.6	0.46	43.24	0.25	17.76	0.8544	0.0371747	26.9	0.72035	0.0072035	0.816797	0.231784	42.6627	0.501271	17.5096	1.60415	ZVM(Zn)			MS(ZnSO4)	-6.01134	0.291439	43.442	0.543476	19.7269	1.91028	1.8
	FL4	VZM(Fe)	23032223	2.9	0.12	11.72	0.41	-5.93	0.46	43.28	0.25	17.64	0.8544	0.0292398	34.2	0.68378	0.0068378	-0.168835	0.246156	42.6806	0.529488	17.2472	1.68316	ZVM(Fe)			ZVM(Fe)	0.553135	0.227168	42.4603	0.467006	17.2134	1.62996	34.2
	FL5	MS(ZnSO4)	23032223	0.55	0.12	10.08	0.41	-8.97	0.46	43.84	0.25	19.06	0.8544	0.555556	1.8	0.61943	0.0061943	-6.00294	0.302777	43.7687	0.597212	20.2622	1.87191	MS(ZnSO4)			ZVM(Mn)	-0.418127	0.240679	42.4571	0.489792	16.9321	1.71307	61.3
	FL6	Mn	23032223	4.67	0.12	13.32	0.41	-3.99	0.46	43.73	0.25	17.3	0.8544	0.0163132	61.3	0.71157	0.0071157	3.41244	0.230839	43.5777	0.507415	16.632	1.62175	ZVM(Mn)			ZVM(Zn)	3.04269	0.226089	43.3355	0.471914	16.3631	1.64851	26.9
	FL7	control	230323	4.91	0.64	13.1		-3.29	1.28	44.08	0.16	16.38	1.28	0.0757576	13.2	0.72912	0.0072912	3.9138	1.18775	44.2338	0.343862	14.9552	2.37623	control			control	3.54143	1.14462	43.9778	0.309241	14.7597	2.34512	13.2
	FL8	control	230323	5.33	0.64	12.62		-1.97	1.28	43.89	0.16	14.58	1.28	0.0813008	12.3	0.64965	0.0064965	4.53146	1.32655	43.8791	0.39652	10.865	2.65525	control			control	4.04073	1.26672	43.5774	0.348617	10.8098	2.61211	12.3
Troposphere				6.55	0.47					44.4	0.47
ref. Snider et al.,2014
															4
서울시	SNU23-03	Mt. Nam	23031617	5.89	0.13	14.92	0.59	-3.14	0.63	43.7	0.17	18.06	1.2083
	SNU23-01	Mt. Gwanak	230324	5.88	0.15	15.52	0	-3.76	0.3	44.37	0.15	19.28	0.3
서울대 캠퍼스	SNU20-08	SNU campus	230316	5.89	0.05	15.37	0.15	-3.6	0.17	44.2	0.07	18.96	0.316228
	SNU20-12	SNU campus	230316	5.46	0.17	15.08	1.31	-4.16	1.33	44.03	0.12	19.24	2.64197
														note
일본 나고야대 캠퍼스				-4.9	8.2					43.5	43.5	12.2	9.1	n=5 average
ref: Toyoda et al.,2008
ref Toyoda et al.,2000				6.5	0.6					43.7	0.9	18.7	2.2		322
															18.44
				d15N bulk	std	d15a	std	d15b	std	d18O	std	SP	S.E
		ambient		6.07509	0.0351759					43.9002	0.203037	18.0464	0.102734			0.336072	0.000574171	d value for soil emitted N2O after ccorrection for ambient air mixing (ver. JeongEun)
		(average & stdev of Feb/Mar 2023 Hateruma air)																d15Nbulk_soil	err_dN	d18O_soil	err_dO	SP_soil	err_SP	Label
				d15N bulk	std	d15a	std	d15b	std	d18O	std	SP	S.E					-2.17193	0.0987024	42.1919	0.139557	23.2834	0.610166	MS(FeSO4)
		present troposphere (NH)		6.65	0.06					44.21	0.15	18.44	0.66			0.321	0.000321	0.219886	0.0977258	42.6499	0.167141	17.7654	0.731473	MS(MnSO4)
		avg 2009 observed at Hateruma island, Toyoda et al.,2013																0.553135	0.227168	42.4603	0.467006	17.2134	1.62996	ZVM(Zn)
																		-0.418127	0.240679	42.4571	0.489792	16.9321	1.71307	ZVM(Fe)
		present troposphere (NH)		6.328	0.064					44.434	0.152	17.74	0.668					-6.01134	0.291439	43.442	0.543476	19.7269	1.91028	MS(ZnSO4)
		avg 2022																3.04269	0.226089	43.3355	0.471914	16.3631	1.64851	ZVM(Mn)
																		3.54143	1.14462	43.9778	0.309241	14.7597	2.34512	control
				d15N bulk	std	d15a	std	d15b	std	d18O	std	SP	S.E					4.04073	1.26672	43.5774	0.348617	10.8098	2.61211	control
	Change values	ambient trend per year (1999-2010)		-0.023	0.006					0.016	0.007	-0.05	0.027
		avg 2003-2010 Hateruma air, Japan (Toyoda et al., 2013)
